# Supplementary material for: Cellular adhesome screen identifies critical modulators of focal adhesion dynamics, cellular traction forces and cell migration behaviour
Source: Sci Rep. 2016 Aug 17;6:31707. doi: 10.1038/srep31707 (PMC4987721; doi:10.1038/srep31707)
Supplement: Supplementary Table 1 [file srep31707-s12.xls]

## Sheet: Sheet1
Pool Number	Gene Symbol	Gene Id	Accession Number	GI Number
M-003100-02	ABL1	25	NM_005157	62362413
M-008611-00	ABR	29	NM_001092	38679953
M-003451-03	ACTB	60	NM_001101	5016088
M-005265-01	ACTG1	71	NM_001614	11038618
M-011988-02	ACTN4	81	NM_004924	34452697
M-011195-01	ACTN1	87	NM_001102	12025669
M-011196-02	ACTN2	88	NM_001103	161377421
M-009487-00	ADD1	118	NM_001119	29826318
M-008468-02	ADD3	120	NM_019903	62912454
M-003000-03	AKT1	207	NM_001014431	62241012
M-003808-01	ALOX15	246	NM_001140	40316936
M-006522-01	AMFR	267	NM_001144	85815824
M-011209-01	ANXA5	308	NM_001154	4809273
M-017423-01	APBB2	323	NM_173075	50083290
M-003869-01	APC	324	NM_000038	53759121
M-011580-01	ARF1	375	NM_001658	66879658
M-003860-03	RHOA	387	NM_001664	50593005
M-008395-04	RHOB	388	NM_004040	42716309
M-008555-01	RHOC	389	NM_001042679	111494250
M-007794-02	ARHE	390	NM_005168	56676394
M-008995-00	RHOG	391	NM_001665	4502218
M-008966-00	ARHGAP1	392	NM_004308	19923243
M-003628-02	ARHGAP4	393	NM_001666	156071464
M-009580-01	ARHGAP5	394	NM_001173	71834860
M-009304-01	ARHGAP6	395	NM_006125	95091987
M-016253-00	ARHGDIA	396	NM_004309	34147601
M-010893-02	ARHGDIB	397	NM_001175	56676392
M-012566-02	ARHGDIG	398	NM_001176	83313660
M-003871-02	BAG1	573	NM_004323	124494250
M-003875-05	BCR	613	NM_021574	82546844
M-009439-01	CEACAM1	634	NM_001024912	68161540
M-003111-04	DDR1	780	NM_013994	83977451
M-008197-01	CALR	811	NM_004343	5921996
M-011601-01	CAMLG	819	NM_001745	18105008
M-005804-01	CAPN2	824	NM_001748	157389004
M-005805-02	CAPN3	825	NM_173089	27765077
M-009979-01	CAPNS1	826	NM_001003962	51599150
M-009423-01	CAPN6	827	NM_014289	13186315
M-012212-01	CAPZA1	829	NM_006135	89357939
M-012213-01	CAPZA2	830	NM_006136	41327721
M-003467-01	CAV1	857	NM_001753	15451855
M-010958-00	CAV2	858	NM_001233	38176290
M-011229-00	CAV3	859	NM_001234	15451858
M-003003-02	CBL	867	NM_005188	52426744
M-017252-00	CD9	928	NM_001769	21237762
M-011604-01	CD37	951	NM_001040031	91807109
M-009999-03	CD44	960	NM_001001392	48255942
M-019505-01	CD47	961	NM_198793	68223313
M-011117-01	CD53	963	NM_000560	91106722
M-017256-01	CD63	967	NM_001040034	91199545
M-017257-02	CD81	975	NM_004356	62240999
M-003637-03	CD151	977	NM_004357	87159810
M-005057-01	CDC42	998	NM_044472	89903014
M-003877-02	CDH1	999	NM_004360	14589887
M-011605-01	CDH2	1000	NM_001792	14589888
M-003823-00	CDH3	1001	NM_001793	14589890
M-003641-01	CDH5	1003	NM_001795	14589894
M-013493-00	CDH11	1009	NM_001797	16306531
M-011827-01	CDH12	1010	NM_004061	16445392
M-012707-00	CFL1	1072	NM_005507	49472823
M-003791-02	CHN2	1124	NM_001039936	91106927
M-020186-01	CKAP1	1155	NM_001281	50428924
M-010503-03	CRK	1398	NM_005206	41327709
M-012023-02	CRKL	1399	NM_005207	34452719
M-003110-02	CSK	1445	NM_004383	4758077
M-011839-02	CSRP1	1465	NM_004078	4758085
M-004999-03	CST6	1474	NM_001323	20302137
M-010505-01	CTNNA1	1495	NM_001903	55770843
M-003482-00	CTNNB1	1499	NM_001904	4503130
M-012572-01	CTNND1	1500	NM_001085469	146231974
M-004266-03	CTSB	1508	NM_001908	66346646
M-003649-00	CTSD	1509	NM_001909	23110949
M-005841-03	CTSL	1514	NM_145918	125987604
M-005842-02	CTSL2	1515	NM_001333	23110959
M-008943-01	DAB1	1600	NM_021080	33350927
M-008522-01	DAB2	1601	NM_001343	148491081
M-004417-03	DAPK1	1612	NM_004938	89363046
M-011638-02	DES	1674	NM_001927	55749931
M-010347-02	DIAPH1	1729	NM_001079812	119395759
M-012029-01	DIAPH2	1730	NM_007309	115527114
M-003940-01	DNM1	1759	NM_004408	59853098
M-004007-03	DNM2	1785	NM_004945	56549118
M-011253-01	DOCK1	1793	NM_001380	100913207
M-012695-01	DOCK3	1795	NM_004947	54400756
M-011254-00	DOK1	1796	NM_001381	4755133
M-003963-03	DUSP4	1846	NM_001394	58331238
M-006450-00	ECT2	1894	NM_018098	21735571
M-003655-02	EDG1	1901	NM_001400	87196352
M-003656-02	EDG2	1902	NM_001401	45580697
M-010508-00	CTTN	2017	NM_005231	20357551
M-011026-00	ENG	2022	NM_000118	4557554
M-017905-01	EPS8	2059	NM_004447	56682952
M-003165-03	PTK2B	2185	NM_004103	27886583
M-009612-01	FGD1	2245	NM_004463	24797152
M-015862-00	FHL2	2274	NM_001450	21361123
M-017552-02	FIGF	2277	NM_004469	19924297
M-012579-01	FLNA	2316	NM_001456	160420313
M-020175-01	FLNB	2317	NM_001457	105990513
M-011272-01	FLNC	2318	NM_001458	116805321
M-003140-04	FYN	2534	NM_153048	23510363
M-003553-00	GAB1	2549	NM_002039	4503850
M-011286-01	GDI1	2664	NM_001493	4503970
M-010596-00	GDI2	2665	NM_001494	6598322
M-011042-01	GJA1	2697	NM_000165	122939163
M-017368-01	GJA5	2702	NM_181703	122939169
M-017887-01	GJB1	2705	NM_001097642	148233401
M-019285-01	GJB2	2706	NM_004004	118572604
M-004303-01	GPC1	2817	NM_002081	4504080
M-005563-02	GPR30	2852	NM_001098201	148228790
M-005564-01	GPR31	2853	NM_005299	153792267
M-019220-00	GRB2	2885	NM_002086	34452726
M-012701-01	GRB7	2886	NM_001030002	71979666
M-006840-00	RAPGEF1	2889	NM_005312	38373674
M-004158-02	GRLF1	2909	NM_004491	150417980
M-003898-00	CXCL1	2919	NM_001511	4504152
M-007877-03	CXCL2	2920	NM_002089	148298657
M-007775-03	GSN	2934	NM_198252	89276752
M-011118-02	GSTM1	2944	NM_146421	23065546
M-004142-00	HRAS	3265	NM_005343	4885424
M-010599-02	HSPA2	3306	NM_021979	147901657
M-005269-01	HSPB1	3315	NM_001540	4996892
M-014183-01	HSPG2	3339	NM_005529	140972288
M-004499-01	ILK	3611	NM_001014794	62420872
M-003013-02	INPP5D	3635	NM_005541	64085176
M-004152-01	INPPL1	3636	NM_001567	4755141
M-003014-02	INSR	3643	NM_001079817	119395737
M-007214-01	ITGA6	3655	NM_001079818	119395739
M-003015-01	IRS1	3667	NM_005544	5031804
M-004566-02	ITGA2	3673	NM_002203	116295257
M-008001-01	ITGA2B	3674	NM_000419	88758614
M-004571-01	ITGA3	3675	NM_002204	4504746
M-005189-02	ITGA4	3676	NM_000885	67191026
M-008003-02	ITGA5	3678	NM_002205	56237028
M-008004-01	ITGA7	3679	NM_002206	4504752
M-008005-01	ITGA9	3680	NM_002207	52485940
M-032260-01	ITGAD	3681	NM_005353	62548865
M-008006-01	ITGAE	3682	NM_002208	148728187
M-008007-01	ITGAL	3683	NM_002209	4504756
M-008008-01	ITGAM	3684	NM_000632	88501733
M-004565-03	ITGAV	3685	NM_002210	40217844
M-008009-02	ITGAX	3687	NM_000887	34452172
M-004506-00	ITGB1	3688	NM_002211	19743812
M-008010-02	ITGB2	3689	NM_000211	89191864
M-004124-02	ITGB3	3690	NM_000212	47078291
M-008011-02	ITGB4	3691	NM_001005619	54607026
M-004125-02	ITGB5	3693	NM_002213	34147573
M-008012-01	ITGB6	3694	NM_000888	9966771
M-008013-01	ITGB7	3695	NM_000889	4504776
M-008014-02	ITGB8	3696	NM_002214	91984778
M-011708-00	JUP	3728	NM_002230	4504810
M-003901-02	KAI1	3732	NM_001024844	67782353
M-006233-02	KCNH2	3757	NM_172056	26051270
M-011300-03	KISS1	3814	NM_002256	116829963
M-005069-00	KRAS2	3845	NM_004985	34485723
M-010605-01	KTN1	3895	NM_004986	118498367
M-010519-00	LASP1	3927	NM_006148	5453709
M-003151-02	LCK	3932	NM_001042771	112789547
M-011716-00	LCP1	3936	NM_002298	7382490
M-011718-01	LGALS1	3956	NM_002305	85815826
M-020134-01	LGALS2	3957	NM_006498	51173752
M-010606-02	LGALS3	3958	NM_002306	115430222
M-007730-02	LIMK1	3984	NM_002314	8051616
M-011999-01	LIMS1	3987	NM_004987	47078283
M-020012-01	LPP	4026	NM_005578	59853294
M-004721-01	LRP1	4035	NM_002332	126012561
M-003153-04	LYN	4067	NM_001111097	162287325
M-004568-03	TACSTD1	4072	NM_002354	4505058
M-004772-02	MARCKS	4082	NM_002356	153070259
M-003904-03	MCF2	4168	NM_005369	153791324
M-012815-00	DNAJB9	4189	NM_012328	9558754
M-005951-01	MMP1	4312	NM_002421	13027798
M-005959-03	MMP2	4313	NM_004530	75905807
M-005968-03	MMP3	4314	NM_002422	73808272
M-005970-03	MMP9	4318	NM_004994	74272286
M-004145-00	MMP14	4323	NM_004995	13027797
M-023110-00	MYO1B	4430	NM_012223	44889480
M-011732-02	MSN	4478	NM_002444	53729335
M-011733-01	MSX1	4487	NM_002448	118582283
M-004019-02	MUC1	4582	NM_001044391	113206025
M-010444-01	MYBL2	4605	NM_002466	31652260
M-003894-04	GADD45B	4616	NM_015675	86991435
M-007668-01	MYH9	4627	NM_002473	51317362
M-023017-00	MYH10	4628	NM_005964	41406063
M-011739-00	MYL5	4636	NM_002477	4505304
M-013091-01	MYL6	4637	NM_079423	88999582
M-005351-05	MYLK	4638	NM_053031	47132571
M-015121-01	MYO1C	4641	NM_001080950	124494246
M-019321-01	MYO5A	4644	NM_000259	115511013
M-006355-00	MYO6	4646	NM_004999	4826845
M-019330-01	MYO7A	4647	NM_000260	115511015
M-006539-01	MYO9A	4649	NM_006901	156119614
M-009535-00	MYO9B	4650	NM_004145	33356169
M-007217-01	MYO10	4651	NM_012334	154354978
M-013547-01	PPP1R12B	4660	NM_032103	14195596
M-012561-01	NCAM1	4684	NM_001076682	117320541
M-006354-01	NCK1	4690	NM_006153	33519482
M-019466-02	NEDD9	4739	NM_182966	78486552
M-003916-03	NF1	4763	NM_000267	109826365
M-003917-02	NF2	4771	NM_181831	163644292
M-006753-01	NME3	4832	NM_002513	37693992
M-003919-00	NRAS	4893	NM_002524	6006027
M-019920-02	NRCAM	4897	NM_001037133	81158221
M-003112-04	DDR2	4921	NM_006182	62420883
M-009444-01	OPHN1	4983	NM_002547	4505506
M-003521-04	PAK1	5058	NM_002576	42794768
M-003597-03	PAK2	5062	NM_002577	45827795
M-003614-00	PAK3	5063	NM_002578	4505600
M-005019-00	PDK1	5163	NM_002610	37595546
M-003017-02	PDPK1	5170	NM_031268	60498970
M-012003-01	PFN1	5216	NM_005022	16753213
M-011750-01	PFN2	5217	NM_002628	94538347
M-010530-00	PHB	5245	NM_002634	6031190
M-003018-03	PIK3CA	5290	NM_006218	54792081
M-003019-02	PIK3CB	5291	NM_006219	5453893
M-005274-02	PIK3CG	5294	NM_002649	21237724
M-003020-04	PIK3R1	5295	NM_181504	32455251
M-003021-03	PIK3R2	5296	NM_005027	48976048
M-007666-00	PKD1	5310	NM_000296	33359212
M-006288-01	PKD2	5311	NM_000297	33286447
M-006388-01	PLAUR	5329	NM_001005377	53829380
M-003559-01	PLCG1	5335	NM_182811	33598945
M-008339-01	PLCG2	5336	NM_002661	117320536
M-009413-00	PLD1	5337	NM_002662	4505872
M-005064-01	PLD2	5338	NM_002663	156564406
M-003945-03	PLEC1	5339	NM_201378	41322911
M-011356-00	PLS1	5357	NM_002670	4505896
M-011978-00	PLS3	5358	NM_005032	28416938
M-031971-01	PLXNA1	5361	NM_032242	49355817
M-019590-01	PLXNB1	5364	NM_002673	41152087
M-005214-01	PPP2R4	5524	NM_178003	30065648
M-004649-01	PRKACA	5566	NM_207518	46909583
M-004175-02	PRKCL1	5585	NM_002741	4506072
M-005028-02	PRKCM	5587	NM_002742	115529462
M-003555-04	MAPK1	5594	NM_138957	75709179
M-003592-03	MAPK3	5595	NM_001109891	158138506
M-003514-04	MAPK8	5599	NM_139047	20986520
M-003571-01	MAP2K1	5604	NM_002755	14589898
M-003023-02	PTEN	5728	NM_000314	110224474
M-003164-02	PTK2	5747	NM_005607	27886592
M-003166-02	PTK6	5753	NM_005975	27886594
M-003529-04	PTPN1	5770	NM_002827	18104977
M-008969-00	PTPN2	5771	NM_002828	18104978
M-009778-02	PTPN6	5777	NM_080548	94557302
M-003947-01	PTPN11	5781	NM_002834	33356176
M-008064-02	PTPN12	5782	NM_002835	18375651
M-004519-01	PTPRA	5786	NM_080841	125987586
M-008527-01	PTPRD	5789	NM_130393	104486447
M-008375-02	PTPRF	5792	NM_130440	109633038
M-009448-01	PTPRH	5794	NM_002842	67190343
M-008500-01	PTPRO	5800	NM_002848	13677212
M-015323-00	PVR	5817	NM_006505	19923371
M-005163-00	PXN	5829	NM_002859	4506344
M-003560-06	RAC1	5879	NM_006908	156071503
M-007741-01	RAC2	5880	NM_002872	27881480
M-008836-02	RAC3	5881	NM_005052	38683861
M-003601-02	RAF1	5894	NM_002880	52486392
M-009235-00	RALA	5898	NM_005402	33946328
M-003623-02	RAP1A	5906	NM_002884	58331200
M-005276-01	RASA1	5921	NM_002890	4506430
M-009323-00	RASGRF1	5923	NM_002891	24797098
M-011762-02	RDX	5962	NM_002906	62244047
M-003536-02	ROCK1	6093	NM_005406	112382209
M-015055-01	RTKN	6242	NM_001015055	62739178
M-005294-00	RSN	6249	NM_002956	38016917
M-019212-01	RSU1	6251	NM_152724	34577082
M-010382-00	SAT	6303	NM_002970	4506788
M-010621-01	SDC1	6382	NM_002997	55925657
M-012653-01	SDC2	6383	NM_002998	55925658
M-003706-01	SDC4	6385	NM_002999	38201674
M-008270-01	SDCBP	6386	NM_001007068	55749503
M-017644-02	SEMA3F	6405	NM_004186	31377801
M-018841-02	SHC1	6464	NM_183001	52693920
M-003542-02	SLC3A2	6520	NM_001013251	61744482
M-005277-00	SLC9A1	6548	NM_003047	27777631
M-019576-01	FSCN1	6624	NM_003088	49472815
M-005194-01	SOS1	6654	NM_005633	15529995
M-005195-02	SOS2	6655	NM_006939	154689779
M-009933-01	SPTAN1	6709	NM_003127	154759258
M-018149-01	SPTBN1	6711	NM_178313	112382251
M-003175-03	SRC	6714	NM_005417	38202215
M-003544-02	STAT3	6774	NM_213662	47458819
M-011398-01	SVIL	6840	NM_003174	150417970
M-003176-03	SYK	6850	NM_003177	34147655
M-003453-01	ADAM17	6868	NM_003183	73747888
M-003177-03	TEC	7006	NM_003215	130977758
M-005043-01	TESK1	7016	NM_006285	66932998
M-006565-02	TGFB1I1	7041	NM_015927	34147679
M-015337-00	THY1	7070	NM_006288	19923361
M-003932-02	TIAM1	7074	NM_003253	115583669
M-011792-02	TIMP1	7076	NM_003254	73858576
M-011793-01	TIMP2	7077	NM_003255	73858577
M-011111-02	TIMP3	7078	NM_000362	75905820
M-012949-00	TLN1	7094	NM_006289	16753232
M-021321-00	TM4SF2	7102	NM_004615	21265103
M-010219-02	TSPAN8	7103	NM_004616	21265107
M-010625-01	TM4SF7	7106	NM_001025238	68800023
M-019751-01	TNNI2	7136	NM_003282	50593000
M-009976-01	TNS	7145	NM_022648	156142195
M-017837-01	TPM1	7168	NM_001018005	63252897
M-012657-01	TPM2	7169	NM_213674	47519615
M-012784-01	TPM3	7170	NM_153649	114155138
M-019753-00	TPM4	7171	NM_003290	4507650
M-008745-02	TPTE	7179	NM_199260	109689709
M-005252-02	TRAF3	7187	NM_003300	22027615
M-005047-00	TRIO	7204	NM_007118	6005921
M-012605-01	TRIP6	7205	NM_003302	91208422
M-003028-02	TSC1	7248	NM_001008567	56699467
M-003029-03	TSC2	7249	NM_001077183	116256349
M-008779-01	TUBA1	7277	NM_006000	17921988
M-019763-01	VASP	7408	NM_003370	57165437
M-003935-01	VAV1	7409	NM_005428	7108366
M-005199-02	VAV2	7410	NM_003371	40549447
M-009288-01	VCL	7414	NM_003373	50593538
M-003550-02	VEGF	7422	NM_001025370	71051584
M-015731-01	VEGFB	7423	NM_003377	39725673
M-012071-00	VEGFC	7424	NM_005429	19924300
M-012383-01	VIL1	7429	NM_007127	6005943
M-017370-02	VIL2	7430	NM_001111077	161702985
M-003551-02	VIM	7431	NM_003380	62414288
M-028294-02	WAS	7454	NM_000377	4507908
M-012659-00	ZNF151	7709	NM_003443	4507996
M-016734-01	ZYX	7791	NM_001010972	58530844
M-005093-02	ARHGEF5	7984	NM_005435	50959190
M-011423-00	STAM	8027	NM_003473	21265027
M-005118-01	ADAM12	8038	NM_021641	73747886
M-004780-02	PIP5K1A	8394	NM_003557	4505814
M-004058-02	PIP5K1B	8395	NM_003558	115529452
M-011469-01	BCAR3	8412	NM_003567	62243893
M-019547-01	NCK2	8440	NM_001004722	52630426
M-011479-01	ARGBP2	8470	NM_003603	77404350
M-022098-02	PPFIA4	8497	NM_015053	55769553
M-011486-00	PPFIA1	8500	NM_003626	29171751
M-019546-00	PIK3R3	8503	NM_003629	40254447
M-007999-00	ITGA10	8515	NM_003637	38569397
M-010699-01	ITGA8	8516	NM_003638	49170033
M-005311-01	CASK	8573	NM_003688	4502566
M-015902-01	NUMB	8650	NM_001005745	54144628
M-003554-02	IRS2	8660	NM_003749	38683859
M-006342-01	MYOM1	8736	NM_019856	140560916
M-004505-01	ADAM15	8751	NM_207191	46909591
M-004504-03	ADAM9	8754	NM_001005845	54292120
M-004726-02	RAB11A	8766	NM_004663	34485712
M-004694-02	IQGAP1	8826	NM_003870	57242794
M-017721-01	NRP2	8828	NM_003872	41872532
M-019484-02	NRP1	8829	NM_001024629	66864912
M-011544-00	DDEF2	8853	NM_003887	4502248
M-009616-00	ARHGEF7	8874	NM_003899	22027526
M-011556-01	SCAP2	8935	NM_003930	38202227
M-011557-01	WASF1	8936	NM_001024936	68161503
M-006444-02	WASL	8976	NM_003941	33946268
M-031935-01	LIMD1	8994	NM_014240	111378389
M-016239-00	PSTPIP1	9051	NM_003978	20149527
M-004127-02	MTA1	9112	NM_004689	115527079
M-016116-00	PDLIM1	9124	NM_020992	20127594
M-009421-00	ARHGEF1	9138	NM_004706	39777602
M-017794-01	TMSB10	9168	NM_021103	72255578
M-009883-01	ARHGEF2	9181	NM_004723	15011973
M-008482-00	MTA2	9219	NM_004739	14141169
M-011927-01	ITGB1BP1	9270	NM_022334	115527102
M-003952-03	EDG5	9294	NM_004230	134244586
M-012685-02	TRIP10	9322	NM_004240	42516568
M-019854-00	ITGBL1	9358	NM_004791	4758613
M-012688-01	SLC9A3R1	9368	NM_004252	142385199
M-009746-01	LPXN	9404	NM_004811	4758669
M-008277-01	PARG1	9411	NM_004815	134304852
M-009932-02	TJP2	9414	NM_201629	42518064
M-006904-01	CRIPT	9419	NM_014171	41350204
M-010231-00	ARHGEF6	9459	NM_004840	22027524
M-004610-02	ROCK2	9475	NM_004850	41872582
M-020465-01	BCAR1	9564	NM_014567	44662835
M-020563-02	SDC3	9672	NM_014654	57222246
M-009742-00	RAPGEF2	9693	NM_014247	7657260
M-017968-01	DOCK4	9732	NM_014705	92091571
M-008213-00	RICS	9743	NM_014715	29469070
M-021188-00	CENTB1	9744	NM_014716	41281459
M-010254-00	STARD8	9754	NM_014725	31543658
M-018506-01	MTSS1	9788	NM_014751	148612845
M-012860-00	GIT2	9815	NM_014776	21237785
M-012453-00	KEAP1	9817	NM_012289	22027641
M-010360-00	ARHGEF11	9826	NM_014784	38026914
M-009751-01	ARHGEF17	9828	NM_014786	21361457
M-012851-01	ELMO1	9844	NM_001039459	86788139
M-009237-01	FARP2	9855	NM_014808	7662309
M-014175-01	SRGAP2	9901	NM_001033117	75677373
M-015329-00	G3BP2	9908	NM_012297	19923398
M-018909-00	DCL-1	9936	NM_014880	32526899
M-004233-02	PDCD6IP	10015	NM_013374	22027537
M-012092-01	DNM1L	10059	NM_005690	6996008
M-012102-00	GPC6	10082	NM_005708	8051601
M-012080-00	ARPC5	10092	NM_005717	23238212
M-008571-01	ARPC4	10093	NM_001024960	68161510
M-005284-00	ARPC3	10094	NM_005719	23397667
M-012082-01	ARPC1B	10095	NM_005720	22907055
M-012077-01	ACTR3	10096	NM_005721	34452698
M-003719-01	TSPAN-1	10103	NM_005727	21264577
M-012081-00	ARPC2	10109	NM_005731	23238209
M-004810-02	HIPK3	10114	NM_001048200	114796629
M-010561-01	ABI2	10152	NM_005759	109689722
M-008519-02	FARP1	10160	NM_001001715	159032536
M-012141-00	WASF2	10163	NM_006990	45007036
M-015415-02	SORBS3	10174	NM_001018003	155030228
M-003102-04	TNK2	10188	NM_005781	58331192
M-027339-00	SPRY1	10252	NM_005841	40538725
M-005206-01	SPRY2	10253	NM_005842	22209007
M-017361-01	STAM2	10254	NM_005843	21265030
M-003915-02	NET1	10276	NM_005863	114145480
M-003615-03	PAK4	10298	NM_001014834	126273532
M-012115-01	KATNB1	10300	NM_005886	83779013
M-015358-01	CITED2	10370	NM_006079	51807294
M-020091-01	SEMA3A	10371	NM_006080	100913215
M-006876-01	GNB2L1	10399	NM_006098	83641897
M-010178-03	VAV3	10451	NM_001079874	120432041
M-007757-01	SEMA3C	10512	NM_006379	32307182
M-012263-02	ARPC1A	10552	NM_006409	22907051
M-020142-01	SORBS1	10580	NM_006434	78000159
M-020118-01	POSTN	10631	NM_006475	5453833
M-009948-00	GNA13	10672	NM_006572	31343475
M-019997-02	GIPC1	10755	NM_202494	42544141
M-006457-02	IQGAP2	10788	NM_006633	116089336
M-012301-02	WASF3	10810	NM_006646	62865897
M-012753-00	PLEKHC1	10979	NM_006832	29789005
M-007977-03	IL24	11009	NM_181339	31317245
M-012342-01	HRIHFB2122	11078	NM_138632	78191793
M-005157-01	KATNA1	11104	NM_007044	9951918
M-008072-02	PTPRT	11122	NM_007050	148539859
M-012771-01	CORO1A	11151	NM_007074	68161542
M-017219-01	RASSF1	11186	NM_170712	25777679
M-008868-01	AKAP13	11214	NM_006738	31563329
M-009731-00	ARHGEF15	22899	NM_173728	32307165
M-012925-00	DAAM1	23002	NM_014992	21071076
M-009450-01	RAB21	23011	NM_014999	141803439
M-016891-01	KIAA0992	23022	NM_016081	93102360
M-008426-01	ARHGAP26	23092	NM_015071	87159827
M-023262-02	FRMD4B	23150	NM_015123	150010539
M-003596-03	MAPK8IP3	23162	NM_001040439	94557294
M-010098-01	MCF2L	23263	NM_001112732	163644324
M-012868-01	DMN	23336	NM_015286	112382238
M-008480-00	ARHGEF12	23365	NM_015313	7662087
M-010492-01	PPP1R13B	23368	NM_015316	121114286
M-009654-00	ARHGEF18	23370	NM_015318	14670376
M-009977-00	TENC1	23371	NM_015319	38787940
M-021531-02	SRGAP2	23380	NM_001042758	112363095
M-004782-00	PIP5K1C	23396	NM_012398	31317308
M-017722-00	ITGB3BP	23421	NM_014288	27597074
M-009943-01	RHOQ	23433	NM_012249	112382375
M-005807-00	CAPN7	23473	NM_014296	7656958
M-008095-00	TNFRSF13B	23495	NM_012452	23238205
M-014010-00	DAAM2	23500	NM_015345	40548414
M-023893-00	HA-1	23526	NM_012292	47834347
M-012811-00	CENTB2	23527	NM_012287	40254841
M-004895-00	EDG7	23566	NM_012152	6912347
M-017331-00	CORO1C	23603	NM_014325	27477119
M-012803-01	RABGAP1	23637	NM_012197	12232372
M-020606-00	SMPX	23676	NM_014332	10047089
M-009427-01	ARHGAP8	23779	NM_181335	66346659
M-031192-01	SHC2	25759	NM_012435	130506678
M-009354-00	NGEF	25791	NM_019850	29789101
M-020108-01	FSCN2	25794	NM_012418	116295252
M-013952-01	PVRL3	25945	NM_015480	11386198
M-013931-00	DNM3	26052	NM_015569	24308090
M-005138-01	APPL	26060	NM_012096	124494248
M-013026-00	TES	26136	NM_015641	23238186
M-008434-02	TIAM2	26230	NM_001010927	73695942
M-021394-02	ITGB1BP2	26548	NM_012278	6912437
M-016608-00	OSTF1	26578	NM_012383	38257156
M-019598-01	PABPC1	26986	NM_002568	56676313
M-020555-01	NGFRAP1	27018	NM_014380	7657043
M-015232-01	SDCBP2	27111	NM_015685	134152697
M-013875-00	FILIP1	27145	NM_015687	46852180
M-006747-02	ITGB1BP3	27231	NM_170678	151101232
M-010234-01	ARHGEF16	27237	NM_014448	163792207
M-020229-00	PDLIM3	27295	NM_014476	7656882
M-008541-01	RABGEF1	27342	NM_014504	157412268
M-020565-02	GIT1	28964	NM_014030	146231980
M-013709-01	FHOD1	29109	NM_013241	118572598
M-016078-01	PARVB	29780	NM_013327	51477694
M-008940-00	RHOD	29984	NM_014578	17738304
M-020889-01	FSCN3	29999	NM_020369	9966790
M-014748-00	SH3KBP1	30011	NM_031892	13994241
M-010284-01	IPLA2(GAMMA)	50640	NM_015723	48675815
M-008235-01	ARHGEF4	50649	NM_015320	15011978
M-013243-00	ARHGEF3	50650	NM_019555	9506400
M-031961-01	DDEF1	50807	NM_018482	46094080
M-013859-01	PARD6A	50855	NM_001037281	82659096
M-016087-00	C2ORF4	51072	NM_015955	20127543
M-013160-01	MYO15A	51168	NM_016239	118402589
M-009842-00	RBJ	51277	NM_016544	23821014
M-020877-01	EVL	51466	NM_016337	50726984
M-021376-02	NCKIPSD	51517	NM_184231	37577147
M-007271-01	PTRH2	51651	NM_016077	62865877
M-017022-01	SHC3	53358	NM_016848	142362251
M-019068-00	PELO	53918	NM_015946	31880782
M-008316-00	RHOF	54509	NM_019034	38016956
M-013772-01	FBLP-1	54751	NM_001024215	66932985
M-005393-03	TRPM7	54822	NM_017672	148612862
M-008335-01	ARHGAP17	55114	NM_018054	54860104
M-004511-00	C20ORF42	55612	NM_017671	26665870
M-023079-01	DOCK10	55619	NM_014689	154146188
M-013321-00	ARFGAP1	55738	NM_018209	28416434
M-021932-02	ENAH	55740	NM_018212	56549692
M-005287-03	PARVA	55742	NM_018222	148747535
M-027346-01	KIAA1217	56243	NM_001098501	148612856
M-022134-01	FMN2	56776	NM_020066	160707880
M-004338-02	PAK6	56924	NM_020168	21536446
M-020509-02	C20ORF32	57091	NM_020356	55769584
M-010366-02	RAB25	57111	NM_020387	116812566
M-003973-02	PAK7	57144	NM_020341	29826330
M-005357-00	PACE-1	57147	NM_020423	27363466
M-010493-01	CORO1B	57175	NM_001018070	65787363
M-010367-01	RHOJ	57381	NM_020663	142380172
M-026974-00	SRGAP1	57522	NM_020762	44917603
M-026514-01	ARHGAP20	57569	NM_020809	51479147
M-031950-01	DOCK6	57572	NM_020812	157426886
M-010063-01	PREX1	57580	NM_020820	112789552
M-004775-01	ARHGAP21	57584	NM_020824	50345878
M-009882-00	RHOU	58480	NM_021205	19747277
M-019222-01	ELMO2	63916	NM_182764	33469946
M-017821-01	PARVG	64098	NM_022141	51477697
M-010047-02	ARHGAP9	64333	NM_001080156	122939148
M-007052-01	CENTD3	64411	NM_022481	58331234
M-014097-01	FLJ22056	64423	NM_001031714	149999377
M-009997-02	TENS1	64759	NM_022748	134152712
M-005967-03	MMP28	79148	NM_001032278	73808270
M-009382-01	ARHGAP10	79658	NM_024605	31377700
M-012936-01	ELMO3	79767	NM_024712	87298934
M-010672-01	KIAA0319L	79932	NM_024874	33359220
M-018931-01	DOCK5	80005	NM_024940	117553585
M-023411-01	FHOD3	80206	NM_025135	58331241
M-014602-01	DEPDC2	80243	NM_025170	47578116
M-010260-00	ILKAP	80895	NM_030768	29171685
M-014650-00	ZBP1	81030	NM_030776	13540544
M-014653-00	SGPP1	81537	NM_030791	40254975
M-018997-01	DIAPH3	81624	NM_030932	110225345
M-026106-01	DOCK8	81704	NM_203447	44889959
M-014713-01	ARHGAP24	83478	NM_001042669	111154089
M-012909-01	TLN2	83660	NM_015059	156938342
M-010677-00	URP2	83706	NM_031471	34222247
M-014872-02	SDOS	84309	NM_032349	39725652
M-014966-01	TUBA6	84790	NM_032704	142375723
M-010589-01	CTEN	84951	NM_032865	157738638
M-021473-00	JUB	84962	NM_198086	37675279
M-016798-00	RHPN2	85415	NM_033103	37059770
M-010371-01	FGD3	89846	NM_033086	134133264
M-016402-01	NEXN	91624	NM_144573	148839338
M-008202-02	CABLES1	91768	NM_001100619	154759422
M-008107-01	TPTE2	93492	NM_130785	40549428
M-015126-00	LIMS3	96626	NM_033514	15743547
M-015163-01	RHPN1	114822	NM_052924	119120914
M-004121-01	GEFT	115557	NM_001111270	162287075
M-009302-00	CENTD1	116984	NM_015230	21264591
M-009136-02	CENTD2	116985	NM_015242	92091602
M-021010-00	CENTG1	116986	NM_014770	41281493
M-020361-00	SSX2IP	117178	NM_014021	7662381
M-003683-01	LOC118430	118430	NM_058173	109948298
M-015346-01	RAVER1	125950	NM_133452	123173756
M-016230-00	CALR3	125972	NM_145046	34222181
M-015727-00	SGPP2	130367	NM_152386	23510288
M-016028-00	FLJ32332	132160	NM_144641	21389470
M-015696-01	DOCK11	139818	NM_144658	145699122
M-013223-01	PTPNS1	140885	NM_080792	91105786
M-018470-01	LOC143903	143903	NM_178834	142376020
M-007146-01	FLJ31951	153830	NM_144726	21389514
M-016593-00	C9ORF65	158471	NM_138818	34147618
M-006374-02	RHOV	171177	NM_133639	20070359
M-018590-00	SPRED2	200734	NM_181784	32401444
M-008431-00	FGD2	221472	NM_173558	34222232
M-016984-02	RICTOR	253260	NM_152756	71043496
M-030385-01	FMN	342184	NM_001103184	157168328
M-027255-00	TEX9	374618	NM_198524	38348355
