# Supplementary material for: Cellular adhesome screen identifies critical modulators of focal adhesion dynamics, cellular traction forces and cell migration behaviour
Source: Sci Rep. 2016 Aug 17;6:31707. doi: 10.1038/srep31707 (PMC4987721; doi:10.1038/srep31707)
Supplement: Supplementary Table 2 [file srep31707-s13.xls]

## Sheet: All results
	DMSO condition											Noco induced FA assembly									Washout induced FA disassembly
			Vinculin			pY118 paxillin						Vinculin				pY118 paxillin					Vinculin				pY118 paxillin
# images/well	Negative control used	siRNA	KS test FA Area	p-value	maxDist	KS test FA Area	p-value	maxDist	General comments	Comparison	siRNA	KS-test	P-value	Max distance	siRNA	KS-test	P-value	Max distance	Comparison	siRNA	KS-test	P-value	Max distance	siRNA	KS-test	P-value	Max distance	General comments
8	siGFP	ABI2	1	4.6998e-07	0.0655	1	0.0013	0.0458		DMSO vs Noco	ABI2	1	3.8862e-21	0.1032	ABI2	1	2.0432e-14	0.0893	Noco vs Washout	ABI2	0	0.0353	0.0386	ABI2	-1	4.3203e-07	0.0779
8	siGFP	ABR	0	0.419	0.0151	0	0.3613	0.0157		DMSO vs Noco	ABR	1	0.0015	0.0295	ABR	0	0.8245	0.01	Noco vs Washout	ABR	-1	1.7885e-11	0.0519	ABR	0	0.1212	0.0174
8	siGFP	ACTB	0	0.4115	0.0156	0	0.6993	0.0122		DMSO vs Noco	ACTB	1	9.9611e-05	0.0372	ACTB	0	0.9954	0.0069	Noco vs Washout	ACTB	-1	6.5685e-45	0.1093	ACTB	-1	1.2846e-21	0.0731
8	siGFP	ACTG1	1	1.7064e-41	0.1166	1	2.3488e-19	0.0748		DMSO vs Noco	ACTG1	1	8.66e-14	0.0664	ACTG1	1	4.4631e-07	0.0416	Noco vs Washout	ACTG1	-1	6.1186e-84	0.1441	ACTG1	-1	7.5145e-53	0.1037
5	siGFP	ACTN1	0	0.0519	0.0277	0	0.1292	0.0217		DMSO vs Noco	ACTN1	1	4.3131e-19	0.1306	ACTN1	1	3.8821e-11	0.0873	Noco vs Washout	ACTN1	0	0.0648	0.1097	ACTN1	0	0.4085	0.0623	only 2 WO images
8	siGFP	ACTN2	1	0.0001518	0.0364	0	0.9156	0.01		DMSO vs Noco	ACTN2	1	2.1703e-05	0.0391	ACTN2	1	0.0023	0.0307	Noco vs Washout	ACTN2	-1	3.234e-27	0.0815	ACTN2	-1	1.441e-13	0.0596
8	siGFP	ACTN4	1	0.0013	0.0289	0	0.0208	0.024		DMSO vs Noco	ACTN4	1	7.6204e-47	0.1132	ACTN4	1	1.7573e-32	0.0915	Noco vs Washout	ACTN4	-1	4.1368e-133	0.184	ACTN4	-1	1.5665e-48	0.1058
8	siGFP	ACTR3	1	9.507e-40	0.1518	1	1.1296e-29	0.1094		DMSO vs Noco	ACTR3	0	0.0362	0.0436	ACTR3	1	2.4018e-13	0.1008	Noco vs Washout	ACTR3	0	0.2585	0.0408	ACTR3	-1	0.00024767	0.0714
8	siGFP	ADAM12	1	5.6243e-12	0.0769	1	1.9791e-12	0.0821		DMSO vs Noco	ADAM12	0	0.014	0.048	ADAM12	0	0.0175	0.0475	Noco vs Washout	ADAM12	-1	3.2955e-10	0.0962	ADAM12	-1	0.00057436	0.0568
8	siGFP	ADAM15	1	2.0801e-06	0.0457	1	1.4579e-06	0.0473		DMSO vs Noco	ADAM15	1	8.3893e-08	0.0527	ADAM15	1	1.0318e-06	0.0485	Noco vs Washout	ADAM15	-1	1.1395e-30	0.1011	ADAM15	-1	1.8329e-28	0.0977
8	siGFP	ADAM17	1	1.205e-55	0.1016	1	2.7855e-12	0.056		DMSO vs Noco	ADAM17	1	5.4009e-79	0.1222	ADAM17	1	9.3985e-50	0.105	Noco vs Washout	ADAM17	-1	2.0585e-117	0.14	ADAM17	-1	4.2892e-50	0.0994
8	siGFP	ADAM9	1	4.8793e-17	0.073	1	3.1495e-16	0.0723		DMSO vs Noco	ADAM9	1	2.2214e-05	0.0875	ADAM9	1	1.2101e-06	0.102	Noco vs Washout	ADAM9	-1	1.639e-17	0.162	ADAM9	-1	2.7775e-16	0.1619
8	siGFP	ADD1	-1	0.00021524	0.0334	0	0.0112	0.0263		DMSO vs Noco	ADD1	1	0.00048079	0.033	ADD1	0	0.2065	0.0179	Noco vs Washout	ADD1	0	0.1412	0.0203	ADD1	0	0.9924	0.0076
8	siGFP	ADD3	0	0.0144	0.0287	0	0.1852	0.0201		DMSO vs Noco	ADD3	-1	6.0744e-14	0.0691	ADD3	-1	2.5815e-10	0.0596	Noco vs Washout	ADD3	0	0.0159	0.0255	ADD3	1	2.4929e-07	0.0456
8	siGFP	ADD3	-1	1.0391e-17	0.0709	-1	5.3605e-11	0.0574		DMSO vs Noco	ADD3	1	9.3877e-16	0.0665	ADD3	0	0.0233	0.0249	Noco vs Washout	ADD3	0	0.335	0.0163	ADD3	1	0.00047847	0.0345
5	siGFP	AKAP13	0	0.0344	0.0095	0	0.6719	0.0181		DMSO vs Noco	AKAP13	1	2.6035e-15	0.1162	AKAP13	1	3.4724e-16	0.1265	Noco vs Washout	AKAP13	-1	4.0407e-11	0.093	AKAP13	-1	6.1582e-11	0.0954
8	siGFP	AKT1	1	1.9009e-25	0.0964	1	4.0672e-21	0.0869		DMSO vs Noco	AKT1	-1	9.6497e-16	0.0718	AKT1	-1	1.9746e-26	0.0914	Noco vs Washout	AKT1	0	0.7283	0.0105	AKT1	0	0.4197	0.0127
8	siGFP	ALOX15	1	1.5007e-13	0.0625	1	3.1004e-08	0.0478		DMSO vs Noco	ALOX15	-1	4.9407e-13	0.0572	ALOX15	-1	1.0386e-09	0.0478	Noco vs Washout	ALOX15	-1	2.049e-69	0.1289	ALOX15	-1	6.5972e-33	0.0874
8	siGFP	AMFR	1	8.6096e-07	0.0499	1	6.5562e-08	0.0531		DMSO vs Noco	AMFR	0	0.0084	0.0293	AMFR	-1	7.3481e-08	0.0482	Noco vs Washout	AMFR	-1	2.3797e-79	0.1292	AMFR	-1	1.0538e-30	0.0732
8	siGFP	ANXA5	-1	1.8643e-06	0.0565	-1	0.0019	0.0385		DMSO vs Noco	ANXA5	-1	0.0001258	0.049	ANXA5	-1	0.0014	0.0435	Noco vs Washout	ANXA5	1	0.00077239	0.0386	ANXA5	0	0.0091	0.0354
8	siGFP	APBB2	0	0.4826	0.0194	0	0.8095	0.0142		DMSO vs Noco	APBB2	0	0.0269	0.0306	APBB2	0	0.5522	0.0163	Noco vs Washout	APBB2	1	2.9233e-05	0.0472	APBB2	0	0.0772	0.0261
8	siGFP	APC	0	0.0168	0.033	0	0.6394	0.015		DMSO vs Noco	APC	-1	0.0019	0.0329	APC	0	0.5487	0.0144	Noco vs Washout	APC	1	2.3121e-21	0.0907	APC	0	0.0677	0.0232
5	Dh.IV	APPL	1	1.8913e-06	0.0889	1	4.3029e-05	0.0876	only 76 of 160 DMSO-images	DMSO vs Noco	APPL	1	5.7796e-08	0.1043	APPL	1	0.00082001	0.0735	Noco vs Washout	APPL	-1	1.8069e-13	0.1865	APPL	-1	7.9562e-07	0.1513	only 40% of images are left after analysis
8	siGFP	ARF1	1	2.4736e-10	0.0768	0	0.3844	0.0199		DMSO vs Noco	ARF1	1	5.5499e-10	0.0811	ARF1	0	0.0426	0.0332	Noco vs Washout	ARF1	0	0.4404	0.0212	ARF1	0	0.8038	0.0151
5	Dh.IV	ARFGAP1	1	8.5588e-07	0.056	0	0.3484	0.0208		DMSO vs Noco	ARFGAP1	1	1.7147e-22	0.1014	ARFGAP1	1	3.3391e-26	0.1133	Noco vs Washout	ARFGAP1	-1	1.0298e-09	0.0802	ARFGAP1	-1	5.641e-06	0.0617
8	siGFP	ARGBP2	-1	0.000181	0.0584	-1	2.0389e-06	0.078		DMSO vs Noco	ARGBP2	1	1.4454e-05	0.0802	ARGBP2	1	3.1488e-20	0.1713	Noco vs Washout	ARGBP2	0	0.6895	0.0284	ARGBP2	0	0.8636	0.0247
8	siGFP	ARHE	1	2.5854e-06	0.0616	0	0.257	0.0232		DMSO vs Noco	ARHE	1	4.0946e-07	0.0625	ARHE	1	4.8918e-09	0.0678	Noco vs Washout	ARHE	-1	2.0165e-18	0.0958	ARHE	-1	8.4591e-08	0.0584
8	siGFP	ARHGAP1	0	0.2021	0.0241	0	0.0225	0.0307		DMSO vs Noco	ARHGAP1	1	4.4101e-10	0.076	ARHGAP1	1	1.7155e-17	0.0887	Noco vs Washout	ARHGAP1	-1	2.7238e-18	0.0969	ARHGAP1	-1	4.5604e-23	0.1013
5	siGFP	ARHGAP10	0	0.7952	0.01	1	5.5187e-05	0.0917		DMSO vs Noco	ARHGAP10	0	0.0116	0.0824	ARHGAP10	0	0.5735	0.037	Noco vs Washout	ARHGAP10	0	0.0104	0.0972	ARHGAP10	0	0.2532	0.0544
5	siGFP	ARHGAP17	0	0.9082	0.0148	0	0.0514	0.0362		DMSO vs Noco	ARHGAP17	1	3.8599e-14	0.1137	ARHGAP17	1	6.1447e-19	0.1333	Noco vs Washout	ARHGAP17	-1	3.5343e-11	0.1003	ARHGAP17	-1	3.162e-07	0.0819
5	siGFP	ARHGAP20	1	2.5601e-17	0.1141	1	5.2521e-10	0.121		DMSO vs Noco	ARHGAP20	0	0.132	0.0466	ARHGAP20	0	0.302	0.0357	Noco vs Washout	ARHGAP20	-1	4.423e-53	0.1481	ARHGAP20	-1	6.6609e-32	0.1009
5	siGFP	ARHGAP21	0	0.1207	0.0547	0	0.8127	0.0119		DMSO vs Noco	ARHGAP21	0	0.0283	0.0326	ARHGAP21	-1	8.3461e-06	0.0462	Noco vs Washout	ARHGAP21	1	1.8466e-11	0.0869	ARHGAP21	0	0.5952	0.0159
5	siGFP	ARHGAP24	0	0.9988	0.01	0	0.0911	0.0287		DMSO vs Noco	ARHGAP24	1	4.5943e-06	0.0841	ARHGAP24	1	2.8669e-09	0.0913	Noco vs Washout	ARHGAP24	0	0.9403	0.0232	ARHGAP24	0	0.2436	0.0393
5	siGFP	ARHGAP26	0	0.4335	0.0516	0	0.0849	0.0281		DMSO vs Noco	ARHGAP26	1	9.3918e-11	0.0904	ARHGAP26	1	6.35e-05	0.0599	Noco vs Washout	ARHGAP26	-1	6.2609e-06	0.1034	ARHGAP26	0	0.214	0.0485
5	siGFP	ARHGAP4	0	0.6149	0.0151	1	3.0125e-05	0.0415		DMSO vs Noco	ARHGAP4	1	1.5904e-27	0.1471	ARHGAP4	1	5.6422e-12	0.0864	Noco vs Washout	ARHGAP4	-1	4.5088e-10	0.0966	ARHGAP4	-1	1.5216e-06	0.0683
8	siGFP	ARHGAP5	0	0.0819	0.0194	0	0.1208	0.0175		DMSO vs Noco	ARHGAP5	-1	3.8091e-16	0.0835	ARHGAP5	-1	3.6719e-13	0.0722	Noco vs Washout	ARHGAP5	0	0.1653	0.0208	ARHGAP5	-1	0.0018	0.032
8	siGFP	ARHGAP6	0	0.1313	0.0176	1	0.0012	0.0259		DMSO vs Noco	ARHGAP6	-1	7.9996e-21	0.0962	ARHGAP6	-1	1.2441e-09	0.0584	Noco vs Washout	ARHGAP6	0	0.0126	0.0286	ARHGAP6	0	0.1497	0.019
5	siGFP	ARHGAP8	0	0.4666	0.0202	0	0.4579	0.0179		DMSO vs Noco	ARHGAP8	1	0.00018631	0.0599	ARHGAP8	1	6.6636e-10	0.0817	Noco vs Washout	ARHGAP8	0	0.1531	0.0474	ARHGAP8	0	0.4235	0.0315
5	siGFP	ARHGAP9	1	4.0754e-10	0.0154	1	0.00099074	0.0324		DMSO vs Noco	ARHGAP9	-1	0.00062307	0.0568	ARHGAP9	-1	1.8664e-07	0.075	Noco vs Washout	ARHGAP9	1	0.00062317	0.0854	ARHGAP9	0	1	0.0079
8	siGFP	ARHGDIA	0	0.1155	0.0176	0	0.0351	0.0194		DMSO vs Noco	ARHGDIA	-1	1.7699e-21	0.0917	ARHGDIA	-1	2.5962e-09	0.0541	Noco vs Washout	ARHGDIA	1	1.1319e-14	0.0668	ARHGDIA	0	0.4192	0.0135
8	siGFP	ARHGDIB	0	0.3457	0.0158	0	0.0052	0.0279		DMSO vs Noco	ARHGDIB	-1	9.1726e-17	0.0911	ARHGDIB	-1	3.3925e-06	0.0497	Noco vs Washout	ARHGDIB	0	0.0331	0.0295	ARHGDIB	-1	0.0012	0.0358
8	siGFP	ARHGDIG	0	0.9462	0.0081	1	0.0011	0.0284		DMSO vs Noco	ARHGDIG	1	2.0279e-29	0.094	ARHGDIG	1	6.5199e-18	0.0729	Noco vs Washout	ARHGDIG	-1	1.4771e-38	0.0955	ARHGDIG	-1	2.6956e-23	0.074
8	siGFP	ARHGEF1	1	6.9756e-07	0.0324	0	0.007	0.022		DMSO vs Noco	ARHGEF1	1	2.0622e-09	0.0356	ARHGEF1	1	6.0207e-14	0.0476	Noco vs Washout	ARHGEF1	-1	8.3324e-291	0.1648	ARHGEF1	-1	1.7335e-118	0.1081
8	siGFP	ARHGEF11	-1	1.1722e-09	0.059	-1	9.2199e-10	0.0457		DMSO vs Noco	ARHGEF11	1	3.3382e-29	0.1197	ARHGEF11	1	8.1173e-73	0.1421	Noco vs Washout	ARHGEF11	-1	1.8245e-24	0.0962	ARHGEF11	-1	3.3011e-39	0.0948
5	siGFP	ARHGEF12	1	9.6336e-21	0.0668	1	7.5862e-23	0.0976		DMSO vs Noco	ARHGEF12	1	0.0012	0.0408	ARHGEF12	1	4.0069e-06	0.0604	Noco vs Washout	ARHGEF12	0	0.1781	0.0606	ARHGEF12	0	0.0152	0.0896
5	siGFP	ARHGEF15	0	0.4393	0.0549	0	0.0961	0.034		DMSO vs Noco	ARHGEF15	1	7.186e-06	0.0733	ARHGEF15	1	1.5844e-13	0.1212	Noco vs Washout	ARHGEF15	-1	1.8949e-19	0.1223	ARHGEF15	-1	5.468e-31	0.1589
5	siGFP	ARHGEF16	1	2.4449e-20	0.0772	1	9.377e-13	0.0672		DMSO vs Noco	ARHGEF16	1	4.0853e-06	0.051	ARHGEF16	1	9.8404e-05	0.0482	Noco vs Washout	ARHGEF16	0	0.0366	0.0501	ARHGEF16	0	0.0875	0.049
8	siGFP	ARHGEF17	0	0.558	0.0134	0	0.9892	0.0079		DMSO vs Noco	ARHGEF17	1	8.4746e-42	0.1136	ARHGEF17	1	5.059e-20	0.0812	Noco vs Washout	ARHGEF17	-1	4.7945e-64	0.124	ARHGEF17	-1	6.0437e-38	0.0972
5	siGFP	ARHGEF18	1	1.7225e-06	0.0368	1	9.3475e-07	0.0597		DMSO vs Noco	ARHGEF18	1	1.9064e-06	0.0727	ARHGEF18	1	1.0409e-07	0.086	Noco vs Washout	ARHGEF18	0	0.1772	0.0375	ARHGEF18	0	0.8581	0.0223
8	siGFP	ARHGEF2	0	0.0353	0.0319	0	0.0067	0.0391		DMSO vs Noco	ARHGEF2	1	0.00067062	0.032	ARHGEF2	1	6.0587e-05	0.038	Noco vs Washout	ARHGEF2	0	0.5623	0.0126	ARHGEF2	0	0.7709	0.0111
5	siGFP	ARHGEF3	0	0.19	0.0273	0	0.0179	0.0427		DMSO vs Noco	ARHGEF3	0	0.0265	0.0389	ARHGEF3	0	0.0482	0.0406	Noco vs Washout	ARHGEF3	-1	0.001	0.057	ARHGEF3	0	0.0073	0.0557
5	siGFP	ARHGEF4	1	0.00018751	0.0636	0	0.8471	0.0207		DMSO vs Noco	ARHGEF4	0	0.2704	0.035	ARHGEF4	1	3.2392e-05	0.0919	Noco vs Washout	ARHGEF4	-1	9.4914e-05	0.0733	ARHGEF4	0	0.0059	0.0684
8	siGFP	ARHGEF5	1	5.431e-12	0.1008	1	0.00020028	0.0581		DMSO vs Noco	ARHGEF5	0	0.9837	0.0146	ARHGEF5	0	0.0062	0.0545	Noco vs Washout	ARHGEF5	-1	4.9089e-48	0.1665	ARHGEF5	-1	1.0828e-15	0.0982
8	siGFP	ARHGEF6	-1	0.0018	0.0271	0	0.0081	0.0241		DMSO vs Noco	ARHGEF6	1	3.1485e-55	0.1067	ARHGEF6	1	9.1172e-35	0.079	Noco vs Washout	ARHGEF6	-1	2.0789e-08	0.0443	ARHGEF6	-1	3.2822e-05	0.0317
8	siGFP	ARHGEF7	0	0.0208	0.0332	0	0.0648	0.0296		DMSO vs Noco	ARHGEF7	1	8.7156e-19	0.0788	ARHGEF7	1	1.8789e-23	0.0912	Noco vs Washout	ARHGEF7	-1	2.2224e-11	0.0646	ARHGEF7	-1	6.6043e-05	0.0425
8	siGFP	ARPC1A	1	1.5621e-07	0.0554	0	0.038	0.0298		DMSO vs Noco	ARPC1A	1	3.8863e-10	0.0904	ARPC1A	1	2.4315e-18	0.1336	Noco vs Washout	ARPC1A	-1	4.009e-09	0.0932	ARPC1A	-1	7.9138e-06	0.078
8	siGFP	ARPC1B	1	1.637e-15	0.0866	1	1.3767e-09	0.0685		DMSO vs Noco	ARPC1B	1	0.00048071	0.089	ARPC1B	0	0.0207	0.0706	Noco vs Washout	ARPC1B	0	0.744	0.0348	ARPC1B	0	0.1589	0.0591	only 3 Noco images used
8	siGFP	ARPC2	0	0.0052	0.0197	1	9.1539e-05	0.0255		DMSO vs Noco	ARPC2	1	5.0594e-89	0.1078	ARPC2	1	6.6041e-60	0.0906	Noco vs Washout	ARPC2	-1	6.9984e-07	0.0282	ARPC2	-1	1.0479e-22	0.0541
8	siGFP	ARPC3	1	3.2345e-46	0.0797	1	1.873e-23	0.0556	siGFP very small	DMSO vs Noco	ARPC3	1	2.0595e-71	0.1163	ARPC3	1	5.593e-76	0.1162	Noco vs Washout	ARPC3	-1	2.3285e-29	0.0861	ARPC3	-1	5.7617e-27	0.0796
8	siGFP	ARPC4	0	0.7228	0.0117	0	0.5267	0.0141		DMSO vs Noco	ARPC4	1	3.5414e-41	0.1145	ARPC4	1	4.1899e-14	0.0672	Noco vs Washout	ARPC4	-1	2.9705e-41	0.102	ARPC4	-1	1.1751e-24	0.081
8	siGFP	ARPC5	1	1.427e-07	0.0418	1	5.4028e-10	0.0442		DMSO vs Noco	ARPC5	1	1.3839e-63	0.1284	ARPC5	1	1.393e-50	0.1036	Noco vs Washout	ARPC5	-1	1.0024e-65	0.1035	ARPC5	-1	5.4443e-51	0.0841
8	siGFP	BAG1	1	1.1639e-24	0.0738	1	1.4508e-36	0.085		DMSO vs Noco	BAG1	1	3.1698e-24	0.0787	BAG1	1	4.3765e-23	0.0709	Noco vs Washout	BAG1	-1	2.2883e-28	0.0864	BAG1	-1	2.8796e-24	0.075
8	siGFP	BCAR1	-1	4.3453e-14	0.0594	-1	3.3956e-14	0.064		DMSO vs Noco	BCAR1	1	6.323e-71	0.1257	BCAR1	1	4.8474e-52	0.1175	Noco vs Washout	BCAR1	-1	0.00044273	0.0336	BCAR1	0	0.0069	0.0307
8	siGFP	BCAR3	0	0.9931	0.009	0	0.298	0.0219		DMSO vs Noco	BCAR3	1	2.479e-07	0.0595	BCAR3	1	5.2754e-12	0.0851	Noco vs Washout	BCAR3	1	0.00033589	0.0568	BCAR3	0	0.0752	0.0387
8	siGFP	BCR	1	5.3666e-13	0.0538	1	1.2523e-10	0.0476		DMSO vs Noco	BCR	1	1.0292e-27	0.0841	BCR	1	5.5068e-32	0.0884	Noco vs Washout	BCR	-1	6.9441e-116	0.1583	BCR	-1	7.7726e-99	0.1434
5	Dh.IV	C20ORF32	-1	3.2045e-05	0.0484	0	0.0169	0.0344		DMSO vs Noco	C20ORF32	1	9.8857e-23	0.1333	C20ORF32	1	3.8107e-22	0.1356	Noco vs Washout	C20ORF32	0	0.8595	0.0198	C20ORF32	0	0.1046	0.0414
5	siGFP	C20ORF42	1	0.001	0.1079	1	0.00097975	0.1215		DMSO vs Noco	C20ORF42	0	0.0109	0.0995	C20ORF42	0	0.0264	0.1015	Noco vs Washout	C20ORF42	0	0.0065	0.0783	C20ORF42	0	0.0072	0.0847
5	siGFP	C2ORF4	1	2.7399e-05	0.0607	1	1.7465e-07	0.0801		DMSO vs Noco	C2ORF4	1	2.6925e-05	0.0672	C2ORF4	0	0.0444	0.0438	Noco vs Washout	C2ORF4	0	0.99	0.0137	C2ORF4	0	0.2661	0.0337
5	siGFP	C9ORF65	1	1.7911e-07	0.0551	1	0.00091692	0.0334		DMSO vs Noco	C9ORF65	1	3.9495e-22	0.1022	C9ORF65	1	1.4833e-35	0.1157	Noco vs Washout	C9ORF65	-1	0.0024	0.0545	C9ORF65	-1	1.523e-11	0.0964
5	siGFP	CABLES1	0	0.0289	0.0722	0	0.2523	0.0411	only 3 images in DMSO	DMSO vs Noco	CABLES1	1	7.3673e-05	0.1187	CABLES1	1	1.0225e-12	0.1676	Noco vs Washout	CABLES1	-1	3.8319e-17	0.1619	CABLES1	-1	2.2432e-19	0.1511
8	siGFP	CALR	1	2.1938e-25	0.0778	1	4.3249e-17	0.0592		DMSO vs Noco	CALR	1	4.006e-05	0.035	CALR	1	4.3751e-22	0.0711	Noco vs Washout	CALR	-1	1.843e-177	0.1941	CALR	-1	2.3523e-170	0.1844
5	siGFP	CALR3	1	2.4763e-05	0.0492	1	3.6043e-15	0.0767		DMSO vs Noco	CALR3	0	0.0065	0.0413	CALR3	1	1.452e-05	0.0511	Noco vs Washout	CALR3	0	0.7463	0.017	CALR3	0	0.6023	0.0169
8	siGFP	CAMLG	1	4.0548e-07	0.037	0	0.7399	0.009		DMSO vs Noco	CAMLG	1	1.7083e-31	0.0907	CAMLG	1	2.4865e-35	0.0909	Noco vs Washout	CAMLG	-1	2.0662e-88	0.1586	CAMLG	-1	1.6925e-43	0.1065
8	siGFP	CAPN2	1	8.0684e-27	0.1027	1	8.9551e-19	0.0809		DMSO vs Noco	CAPN2	1	2.1788e-08	0.0595	CAPN2	1	1.5608e-19	0.0874	Noco vs Washout	CAPN2	-1	1.3544e-60	0.1517	CAPN2	-1	2.523e-46	0.126
8	siGFP	CAPN3	0	0.5112	0.0141	0	0.0592	0.022		DMSO vs Noco	CAPN3	1	2.4566e-21	0.0837	CAPN3	1	2.5362e-18	0.0728	Noco vs Washout	CAPN3	-1	9.5061e-26	0.089	CAPN3	-1	4.5689e-35	0.0983
8	siGFP	CAPN6	1	3.4722e-09	0.0676	1	0.00010018	0.0447		DMSO vs Noco	CAPN6	0	0.6668	0.0167	CAPN6	0	0.008	0.0367	Noco vs Washout	CAPN6	-1	9.6597e-29	0.0998	CAPN6	-1	5.6818e-30	0.1004
5	siGFP	CAPN7	1	5.3008e-11	0.0561	1	1.6364e-23	0.1151		DMSO vs Noco	CAPN7	1	1.8776e-07	0.1109	CAPN7	1	8.7802e-06	0.1431	Noco vs Washout	CAPN7	-1	3.8295e-05	0.0984	CAPN7	-1	0.00076004	0.1175
8	siGFP	CAPNS1	1	4.5255e-09	0.0613	1	0.00014618	0.0389		DMSO vs Noco	CAPNS1	1	7.3056e-06	0.0486	CAPNS1	1	3.542e-12	0.0666	Noco vs Washout	CAPNS1	-1	5.1175e-21	0.0853	CAPNS1	-1	5.6055e-18	0.0747
8	siGFP	CAPZA1	1	3.5866e-16	0.0716	1	3.836e-05	0.0378		DMSO vs Noco	CAPZA1	1	6.2143e-11	0.0565	CAPZA1	1	6.4656e-23	0.0825	Noco vs Washout	CAPZA1	-1	1.7443e-56	0.1208	CAPZA1	-1	1.2165e-42	0.1043
8	siGFP	CAPZA2	-1	7.6201e-05	0.0359	0	0.0101	0.026		DMSO vs Noco	CAPZA2	1	1.1361e-58	0.1476	CAPZA2	1	0.1372	0.1372	Noco vs Washout	CAPZA2	0	0.12	0.023	CAPZA2	-1	0.0513	0.0513
8	siGFP	CASK	1	5.3913e-16	0.1243	1	0.00023127	0.0653		DMSO vs Noco	CASK	0	0.0181	0.0633	CASK	0	0.2104	0.0448	Noco vs Washout	CASK	1	4.5948e-05	0.1042	CASK	0	0.9831	0.0209
8	siGFP	CAV1	0	0.0068	0.0357	0	0.992	0.0088		DMSO vs Noco	CAV1	1	7.697e-18	0.1018	CAV1	1	7.6357e-17	0.0937	Noco vs Washout	CAV1	0	0.1547	0.0215	CAV1	0	0.385	0.016
8	siGFP	CAV2	0	0.0094	0.0268	0	0.3825	0.0146		DMSO vs Noco	CAV2	1	2.3308e-40	0.1296	CAV2	1	1.3747e-38	0.1245	Noco vs Washout	CAV2	-1	1.3828e-38	0.132	CAV2	-1	1.9036e-22	0.1003
8	siGFP	CAV3	1	0.00044115	0.0408	0	0.4481	0.0174		DMSO vs Noco	CAV3	1	5.0055e-20	0.1116	CAV3	1	7.4588e-15	0.0908	Noco vs Washout	CAV3	-1	1.5063e-25	0.1081	CAV3	-1	9.7977e-10	0.0604
8	siGFP	CBL	1	6.2589e-06	0.0531	1	0.00025594	0.0424		DMSO vs Noco	CBL	1	3.2783e-20	0.1339	CBL	1	4.0364e-08	0.0782	Noco vs Washout	CBL	-1	3.8427e-21	0.1263	CBL	0	0.0677	0.0325
8	siGFP	CD151	1	8.1782e-20	0.0863	1	7.3422e-09	0.0553		DMSO vs Noco	CD151	1	8.9022e-05	0.039	CD151	1	3.2333e-12	0.0632	Noco vs Washout	CD151	-1	2.6082e-16	0.0747	CD151	-1	3.88e-12	0.0614
8	siGFP	CD37	1	1.3234e-13	0.0894	1	8.4499e-10	0.0712		DMSO vs Noco	CD37	0	0.1183	0.0247	CD37	0	0.2466	0.0198	Noco vs Washout	CD37	1	9.8473e-07	0.0589	CD37	0	0.204	0.0223
8	siGFP	CD44	1	7.0544e-07	0.0787	1	2.5337e-05	0.0665		DMSO vs Noco	CD44	0	0.0448	0.05	CD44	0	0.9996	0.0122	Noco vs Washout	CD44	1	9.5263e-12	0.1187	CD44	0	0.0209	0.0475
8	siGFP	CD47	1	5.711e-55	0.1487	1	1.7078e-15	0.0764		DMSO vs Noco	CD47	1	4.8343e-68	0.1937	CD47	0	0.0365	0.0295	Noco vs Washout	CD47	-1	1.2135e-45	0.1569	CD47	-1	3.8779e-10	0.0681
8	siGFP	CD53	0	0.0504	0.0249	1	7.1703e-05	0.0408		DMSO vs Noco	CD53	1	2.5462e-11	0.0637	CD53	1	8.6953e-10	0.0601	Noco vs Washout	CD53	-1	5.5492e-16	0.0702	CD53	-1	2.4787e-09	0.0523
8	siGFP	CD63	0	0.0529	0.0228	0	0.0324	0.0244		DMSO vs Noco	CD63	1	3.2679e-31	0.1054	CD63	1	3.0253e-12	0.0642	Noco vs Washout	CD63	-1	5.4647e-06	0.0501	CD63	0	0.0487	0.0274
8	siGFP	CD81	0	0.0383	0.0275	0	0.1407	0.0225		DMSO vs Noco	CD81	1	2.0764e-15	0.0831	CD81	1	2.9708e-15	0.0814	Noco vs Washout	CD81	-1	3.2573e-12	0.067	CD81	-1	2.2251e-09	0.0562
8	siGFP	CD9	1	1.5957e-29	0.1303	1	2.7637e-16	0.0904		DMSO vs Noco	CD9	0	0.0459	0.0305	CD9	0	0.6842	0.0153	Noco vs Washout	CD9	1	1.3115e-07	0.0668	CD9	1	0.0021	0.0393
8	siGFP	CDC42	1	1.0653e-09	0.0794	1	3.0488e-05	0.0555		DMSO vs Noco	CDC42	1	0.00032273	0.0532	CDC42	1	3.6474e-07	0.0702	Noco vs Washout	CDC42	0	0.0151	0.0323	CDC42	0	0.2889	0.0192
8	siGFP	CDH1	1	1.0616e-12	0.0728	1	1.1178e-09	0.061		DMSO vs Noco	CDH1	1	1.6823e-15	0.0891	CDH1	1	9.9072e-15	0.0821	Noco vs Washout	CDH1	0	0.1987	0.0206	CDH1	-1	0.0014	0.033
8	siGFP	CDH11	1	3.3571e-46	0.1362	1	1.042e-29	0.1061		DMSO vs Noco	CDH11	1	7.3058e-11	0.0728	CDH11	1	2.8984e-25	0.1079	Noco vs Washout	CDH11	-1	9.4235e-07	0.0527	CDH11	-1	1.8701e-15	0.0812
8	siGFP	CDH12	1	1.0094e-34	0.1199	1	6.4525e-26	0.1041		DMSO vs Noco	CDH12	1	1.1353e-16	0.0847	CDH12	1	1.1548e-17	0.0865	Noco vs Washout	CDH12	-1	8.8927e-10	0.0532	CDH12	-1	2.5393e-09	0.0514
8	siGFP	CDH2	1	1.7474e-08	0.0517	1	7.4488e-13	0.0652		DMSO vs Noco	CDH2	1	1.0968e-22	0.0924	CDH2	1	5.1481e-42	0.125	Noco vs Washout	CDH2	-1	2.7666e-29	0.0949	CDH2	-1	1.7029e-28	0.0926
8	siGFP	CDH3	1	1.0827e-18	0.0847	1	1.29e-13	0.0698		DMSO vs Noco	CDH3	0	0.0523	0.0262	CDH3	1	2.0166e-30	0.1076	Noco vs Washout	CDH3	-1	4.9775e-12	0.0572	CDH3	-1	8.7801e-40	0.1028
8	siGFP	CDH5	0	0.1031	0.0804	0	0.5301	0.0531		DMSO vs Noco	CDH5	1	4.4591e-07	0.1813	CDH5	1	1.1162e-06	0.1738	Noco vs Washout	CDH5	-1	2.7153e-15	0.0796	CDH5	-1	1.5893e-06	0.0475
8	siGFP	CEACAM1	1	0.00033868	0.0312	1	0.00030205	0.0293		DMSO vs Noco	CEACAM1	1	3.4836e-15	0.0678	CEACAM1	1	1.882e-32	0.0935	Noco vs Washout	CEACAM1	-1	6.6635e-63	0.1251	CEACAM1	-1	4.0787e-60	0.117
8	siGFP	CENTB1	1	3.7097e-15	0.0663	1	0.00017255	0.0325		DMSO vs Noco	CENTB1	1	1.1817e-29	0.0951	CENTB1	1	1.9432e-40	0.1043	Noco vs Washout	CENTB1	-1	3.9979e-08	0.0664	CENTB1	-1	2.1817e-05	0.0494
5	Dh.IV	CENTB2	1	2.0865e-13	0.0728	1	2.4998e-10	0.0681		DMSO vs Noco	CENTB2	1	8.1103e-28	0.1452	CENTB2	1	4.8008e-22	0.1344	Noco vs Washout	CENTB2	-1	1.0869e-20	0.1278	CENTB2	-1	6.1932e-12	0.0988
5	siGFP	CENTD1	1	4.8929e-07	0.0742	1	6.3775e-07	0.061		DMSO vs Noco	CENTD1	1	2.6971e-07	0.091	CENTD1	1	2.3941e-12	0.1029	Noco vs Washout	CENTD1	0	0.809	0.0625	CENTD1	0	0.6123	0.0655
5	siGFP	CENTD2	0	0.2438	0.0293	0	0.0341	0.0349		DMSO vs Noco	CENTD2	1	8.4567e-23	0.1767	CENTD2	1	2.5602e-16	0.1311	Noco vs Washout	CENTD2	0	0.0257	0.1431	CENTD2	0	0.0457	0.1206
5	siGFP	CENTD3	0	0.9734	0.0351	0	0.007	0.0543		DMSO vs Noco	CENTD3	0	0.7636	0.0242	CENTD3	0	0.7752	0.0216	Noco vs Washout	CENTD3	1	0.00011717	0.0822	CENTD3	1	0.00067138	0.0668
5	siGFP	CENTG1	0	0.4054	0.027	0	0.1914	0.0282		DMSO vs Noco	CENTG1	1	2.6183e-16	0.1612	CENTG1	1	1.3376e-20	0.1556	Noco vs Washout	CENTG1	0	0.9709	0.0576	CENTG1	0	0.1103	0.1206
8	siGFP	CFL1	1	2.9465e-61	0.1272	1	3.1871e-53	0.1157		DMSO vs Noco	CFL1	1	3.0712e-48	0.114	CFL1	1	4.5472e-47	0.1039	Noco vs Washout	CFL1	-1	1.4465e-41	0.1125	CFL1	-1	5.9272e-37	0.1022
8	siGFP	CHN2	1	9.4809e-06	0.0337	0	0.165	0.0155		DMSO vs Noco	CHN2	1	3.7931e-53	0.1105	CHN2	1	1.6449e-54	0.1055	Noco vs Washout	CHN2	-1	2.5413e-83	0.144	CHN2	-1	8.4325e-44	0.1035
8	siGFP	CITED2	1	2.8189e-23	0.0856	1	1.4974e-06	0.0414		DMSO vs Noco	CITED2	1	4.2089e-10	0.0577	CITED2	1	1.0485e-20	0.0804	Noco vs Washout	CITED2	-1	1.9004e-28	0.1002	CITED2	-1	1.428e-18	0.0759
8	siGFP	CKAP1	0	0.1035	0.0176	1	0.0012	0.0269		DMSO vs Noco	CKAP1	1	1.2711e-92	0.1594	CKAP1	1	1.4092e-50	0.1119	Noco vs Washout	CKAP1	-1	6.1241e-16	0.0738	CKAP1	-1	3.6123e-16	0.0708
5	siGFP	CORO1A	-1	8.6791e-06	0.0252	-1	6.6936e-06	0.0648		DMSO vs Noco	CORO1A	1	5.8437e-29	0.1361	CORO1A	1	1.2569e-25	0.1417	Noco vs Washout	CORO1A	-1	6.2174e-23	0.1118	CORO1A	-1	1.4929e-12	0.0834
5	siGFP	CORO1B	0	0.5358	0.1494	0	0.829	0.0576	1 image; failed	DMSO vs Noco	CORO1B	0	0.0164	0.1723	CORO1B	0	0.0471	0.1287	Noco vs Washout	CORO1B	0	0.0054	0.0906	CORO1B	0	0.9283	0.0242	only 1 DMSO image, ignore NOCO results
5	Dh.IV	CORO1C	1	1.881e-19	0.13	1	2.1962e-09	0.0946		DMSO vs Noco	CORO1C	0	0.9862	0.0133	CORO1C	0	0.0398	0.0443	Noco vs Washout	CORO1C	0	0.113	0.0478	CORO1C	0	0.0737	0.0574
8	siGFP	CRIPT	-1	0.0014	0.0417	-1	6.0497e-05	0.0521		DMSO vs Noco	CRIPT	1	0.00050409	0.0328	CRIPT	1	8.4007e-19	0.0786	Noco vs Washout	CRIPT	-1	0.00068166	0.0285	CRIPT	-1	0.00097847	0.0283
8	siGFP	CRK	1	2.8809e-10	0.0526	1	3.6508e-14	0.0626		DMSO vs Noco	CRK	1	6.727e-41	0.1207	CRK	1	1.7355e-51	0.1321	Noco vs Washout	CRK	-1	1.1012e-09	0.0856	CRK	-1	2.4923e-15	0.1166
8	siGFP	CRKL	1	0.00057764	0.0322	1	9.4817e-08	0.0471		DMSO vs Noco	CRKL	1	6.5055e-55	0.1477	CRKL	1	5.7678e-45	0.1267	Noco vs Washout	CRKL	-1	2.1927e-06	0.0516	CRKL	-1	5.9305e-12	0.0716
8	siGFP	CSK	0	0.0086	0.028	1	6.7726e-17	0.0662		DMSO vs Noco	CSK	1	1.0326e-18	0.0762	CSK	1	8.2707e-27	0.0797	Noco vs Washout	CSK	-1	9.3201e-78	0.1366	CSK	-1	4.838e-88	0.1293
8	siGFP	CSRP1	-1	2.7286e-09	0.0578	0	0.769	0.0118		DMSO vs Noco	CSRP1	1	2.5345e-19	0.0873	CSRP1	1	3.461e-13	0.0683	Noco vs Washout	CSRP1	-1	1.0198e-50	0.1265	CSRP1	-1	1.379e-23	0.0826
8	siGFP	CST6	1	3.9306e-08	0.062	1	3.8499e-10	0.066		DMSO vs Noco	CST6	0	0.0246	0.0325	CST6	1	1.0791e-06	0.0539	Noco vs Washout	CST6	-1	3.9e-39	0.1074	CST6	-1	2.3132e-38	0.1025
5	siGFP	CTEN	1	0.00093457	0.0364	0	0.5323	0.0143		DMSO vs Noco	CTEN	1	5.8197e-08	0.0629	CTEN	1	1.0072e-19	0.0903	Noco vs Washout	CTEN	0	0.2509	0.0238	CTEN	0	0.9103	0.0118
8	siGFP	CTNNA1	1	1.6606e-15	0.0808	1	1.1608e-17	0.0828		DMSO vs Noco	CTNNA1	0	0.0108	0.0346	CTNNA1	1	2.1249e-08	0.0604	Noco vs Washout	CTNNA1	-1	2.374e-35	0.1193	CTNNA1	-1	2.6167e-35	0.1135
8	siGFP	CTNNB1	0	0.0412	0.0225	1	3.5296e-05	0.0367		DMSO vs Noco	CTNNB1	1	3.414e-10	0.0518	CTNNB1	1	1.9288e-05	0.0375	Noco vs Washout	CTNNB1	-1	1.2873e-50	0.1108	CTNNB1	-1	9.5704e-23	0.0785
8	siGFP	CTNND1	-1	8.4441e-15	0.0583	-1	0.0019	0.0246		DMSO vs Noco	CTNND1	1	8.1148e-112	0.1558	CTNND1	1	1.6718e-109	0.142	Noco vs Washout	CTNND1	-1	1.22e-20	0.0683	CTNND1	-1	2.4849e-24	0.0689
8	siGFP	CTSB	-1	0.0024	0.0267	1	1.6373e-08	0.0439		DMSO vs Noco	CTSB	1	1.6852e-33	0.0939	CTSB	1	3.999e-43	0.0991	Noco vs Washout	CTSB	-1	2.2407e-15	0.065	CTSB	-1	1.3375e-14	0.0597
8	siGFP	CTSD	-1	3.6459e-05	0.0382	0	0.2152	0.0175		DMSO vs Noco	CTSD	1	9.134e-06	0.0428	CTSD	1	2.1575e-26	0.0954	Noco vs Washout	CTSD	-1	3.1412e-09	0.0585	CTSD	-1	8.3153e-10	0.0593
8	siGFP	CTSL	0	0.1114	0.0188	1	6.8259e-05	0.0335		DMSO vs Noco	CTSL	1	3.1612e-30	0.0956	CTSL	1	1.4632e-28	0.0895	Noco vs Washout	CTSL	-1	4.3243e-29	0.099	CTSL	-1	4.0729e-19	0.0768
8	siGFP	CTSL2	0	0.7741	0.0105	0	0.0387	0.0214		DMSO vs Noco	CTSL2	1	2.4934e-23	0.0835	CTSL2	1	1.3145e-29	0.0889	Noco vs Washout	CTSL2	-1	1.6178e-28	0.1048	CTSL2	-1	1.2534e-14	0.0705
8	siGFP	CTTN	1	0.0022	0.0329	0	0.4896	0.0161		DMSO vs Noco	CTTN	0	0.075	0.0622	CTTN	0	0.1001	0.0635	Noco vs Washout	CTTN	0	0.0342	0.0687	CTTN	0	0.8779	0.0304
8	siGFP	CXCL1	0	0.147	0.0171	-1	6.1767e-15	0.0626	2h RT pyPXN stain	DMSO vs Noco	CXCL1	1	3.1886e-50	0.1108	CXCL1	1	3.9333e-37	0.0992	Noco vs Washout	CXCL1	-1	8.7145e-28	0.0799	CXCL1	-1	1.791e-06	0.0383
8	siGFP	CXCL2	0	0.3388	0.0152	-1	0.00017155	0.0343	2h RT pyPXN stain	DMSO vs Noco	CXCL2	1	3.0344e-52	0.1299	CXCL2	1	4.6053e-41	0.1164	Noco vs Washout	CXCL2	-1	1.8454e-11	0.0553	CXCL2	-1	2.8847e-08	0.0467
5	siGFP	DAAM1	-1	0.00013281	0.0236	0	0.4697	0.0196		DMSO vs Noco	DAAM1	1	3.4522e-29	0.1289	DAAM1	1	3.9222e-31	0.1357	Noco vs Washout	DAAM1	x	x	0	DAAM1	x	x	0
5	Dh.IV	DAAM2	1	1.6598e-25	0.1177	1	1.6319e-08	0.0702		DMSO vs Noco	DAAM2	1	3.1866e-06	0.0623	DAAM2	1	7.8327e-14	0.1017	Noco vs Washout	DAAM2	-1	4.7413e-17	0.0845	DAAM2	-1	2.2416e-10	0.068
8	siGFP	DAB1	1	7.5024e-07	0.0398	1	1.4541e-05	0.0331		DMSO vs Noco	DAB1	1	8.8479e-60	0.1381	DAB1	1	1.1832e-56	0.1205	Noco vs Washout	DAB1	-1	5.0631e-19	0.0852	DAB1	-1	4.4321e-08	0.0511
8	siGFP	DAB2	-1	5.1502e-06	0.0406	0	0.0065	0.0271		DMSO vs Noco	DAB2	1	7.7646e-61	0.1534	DAB2	1	2.576e-37	0.1179	Noco vs Washout	DAB2	-1	1.7092e-11	0.0673	DAB2	-1	9.2458e-14	0.0765
8	siGFP	DAPK1	0	0.5703	0.0695	0	0.7033	0.0575		DMSO vs Noco	DAPK1	0	0.1054	0.1094	DAPK1	1	0.0015	0.1498	Noco vs Washout	DAPK1	-1	0.00020795	0.05	DAPK1	-1	5.8674e-07	0.0619
8	siGFP	DCL-1	1	1.9311e-44	0.0917	1	7.7035e-43	0.0911		DMSO vs Noco	DCL-1	1	9.5725e-51	0.1071	DCL-1	1	3.5173e-41	0.0964	Noco vs Washout	DCL-1	-1	2.5037e-15	0.054	DCL-1	-1	8.7038e-24	0.0672
5	siGFP	DDEF1	0	0.0541	0.0523	0	0.3548	0.0425		DMSO vs Noco	DDEF1	0	0.0328	0.0622	DDEF1	0	0.105	0.062	Noco vs Washout	DDEF1	-1	8.6828e-05	0.0741	DDEF1	0	0.0216	0.0623
8	siGFP	DDEF2	1	4.2617e-12	0.0547	1	5.093e-05	0.035		DMSO vs Noco	DDEF2	1	5.8632e-05	0.0386	DDEF2	1	4.7232e-15	0.0727	Noco vs Washout	DDEF2	-1	7.9763e-10	0.0553	DDEF2	-1	0.00015529	0.0374
5	siGFP	DDR1	0	0.0105	0.0375	0	0.0164	0.0326		DMSO vs Noco	DDR1	1	2.5739e-15	0.0999	DDR1	1	4.1763e-10	0.0725	Noco vs Washout	DDR1	0	0.8935	0.0143	DDR1	0	0.0742	0.029
5	siGFP	DDR2	0	0.235	0.0217	0	0.9384	0.01		DMSO vs Noco	DDR2	1	1.9423e-12	0.0847	DDR2	1	2.9126e-15	0.0827	Noco vs Washout	DDR2	-1	8.602e-07	0.0609	DDR2	-1	1.0556e-08	0.0625
5	siGFP	DEPDC2	1	1.1555e-24	0.1087	1	1.4428e-18	0.0845		DMSO vs Noco	DEPDC2	0	0.9935	0.0089	DEPDC2	1	2.119e-06	0.0477	Noco vs Washout	DEPDC2	-1	6.6897e-12	0.0893	DEPDC2	-1	4.1455e-19	0.1021
8	siGFP	DES	1	7.3681e-29	0.1413	1	3.9668e-22	0.1176		DMSO vs Noco	DES	1	5.792e-08	0.0786	DES	1	3.1651e-13	0.0987	Noco vs Washout	DES	-1	1.4317e-18	0.0936	DES	-1	2.0674e-10	0.068
8	siGFP	DIAPH1	1	0.00029746	0.0367	1	2.1651e-05	0.0403		DMSO vs Noco	DIAPH1	1	2.8812e-15	0.078	DIAPH1	1	2.8011e-18	0.0808	Noco vs Washout	DIAPH1	-1	6.3741e-13	0.0701	DIAPH1	-1	9.594e-10	0.0597
8	siGFP	DIAPH2	0	0.4335	0.0154	0	0.0833	0.0213		DMSO vs Noco	DIAPH2	1	3.4336e-49	0.1442	DIAPH2	1	3.5574e-33	0.1099	Noco vs Washout	DIAPH2	-1	1.5031e-14	0.0734	DIAPH2	-1	1.6563e-10	0.0576
5	siGFP	DIAPH3	0	0.0729	0.0351	0	0.0207	0.0362		DMSO vs Noco	DIAPH3	1	8.4896e-11	0.1079	DIAPH3	1	1.3466e-09	0.0866	Noco vs Washout	DIAPH3	0	0.2087	0.0351	DIAPH3	0	0.0848	0.0363
5	siGFP	DMN	1	1.4929e-41	0.1085	1	4.5045e-14	0.0738		DMSO vs Noco	DMN	1	2.5521e-08	0.0732	DMN	1	2.8339e-17	0.117	Noco vs Washout	DMN	0	0.3956	0.0407	DMN	0	0.4506	0.0419
8	siGFP	DNAJB9	1	2.4953e-05	0.0441	1	0.00011795	0.0403		DMSO vs Noco	DNAJB9	1	1.2534e-11	0.0667	DNAJB9	1	7.5321e-09	0.057	Noco vs Washout	DNAJB9	-1	6.1162e-31	0.0838	DNAJB9	-1	3.8607e-20	0.0651
8	siGFP	DNM1	1	1.9317e-07	0.0456	1	2.3399e-10	0.0514		DMSO vs Noco	DNM1	1	2.6316e-27	0.0957	DNM1	1	1.3241e-31	0.0956	Noco vs Washout	DNM1	-1	1.175e-05	0.0407	DNM1	-1	5.2353e-08	0.0463
8	siGFP	DNM1L	0	0.3529	0.0263	0	0.3142	0.0269		DMSO vs Noco	DNM1L	1	1.1223e-10	0.137	DNM1L	1	3.039e-06	0.1016	Noco vs Washout	DNM1L	0	0.0475	0.1673	DNM1L	0	0.1901	0.1508	1 WO image
8	siGFP	DNM2	1	9.6689e-32	0.0853	1	2.9526e-24	0.0752		DMSO vs Noco	DNM2	1	5.2393e-52	0.1059	DNM2	1	6.6681e-42	0.0902	Noco vs Washout	DNM2	0	0.5735	0.0145	DNM2	0	0.7015	0.0126
5	Dh.IV	DNM3	0	0.0187	0.0552	0	0.1219	0.0483	only 76 of 160 DMSO-images	DMSO vs Noco	DNM3	1	2.8118e-05	0.0849	DNM3	0	0.0108	0.0667	Noco vs Washout	DNM3	0	0.2084	0.0436	DNM3	0	0.0965	0.0563	only 40% of images are left after analysis
8	siGFP	DOCK1	0	0.0753	0.0188	0	0.0404	0.0194		DMSO vs Noco	DOCK1	1	1.855e-71	0.1469	DOCK1	1	1.7625e-75	0.1407	Noco vs Washout	DOCK1	-1	8.3843e-11	0.0659	DOCK1	-1	2.6707e-07	0.0511
5	siGFP	DOCK10	1	3.0185e-09	0.068	1	9.13e-06	0.0535		DMSO vs Noco	DOCK10	1	3.1713e-11	0.1023	DOCK10	1	3.0189e-18	0.1316	Noco vs Washout	DOCK10	-1	0.0012	0.0573	DOCK10	-1	0.00033244	0.0624
5	siGFP	DOCK11	0	0.0707	0.0316	1	8.1684e-06	0.0533		DMSO vs Noco	DOCK11	1	7.3078e-06	0.0737	DOCK11	1	2.042e-07	0.0755	Noco vs Washout	DOCK11	-1	9.1871e-09	0.114	DOCK11	-1	2.7449e-10	0.1096
8	siGFP	DOCK3	0	0.4759	0.0116	0	0.2838	0.0131		DMSO vs Noco	DOCK3	1	1.9426e-70	0.1362	DOCK3	1	5.3118e-86	0.1444	Noco vs Washout	DOCK3	-1	4.3795e-17	0.0842	DOCK3	-1	0.0018	0.0335
8	siGFP	DOCK4	1	1.0781e-28	0.1253	1	4.1351e-10	0.0661		DMSO vs Noco	DOCK4	1	0.0016	0.0598	DOCK4	1	1.089e-05	0.07	Noco vs Washout	DOCK4	0	0.5892	0.0409	DOCK4	0	0.1182	0.052
5	siGFP	DOCK5	0	0.379	0.014	0	0.7283	0.0379		DMSO vs Noco	DOCK5	0	0.0853	0.0767	DOCK5	1	0.00022208	0.1094	Noco vs Washout	DOCK5	-1	4.4574e-06	0.0721	DOCK5	-1	2.3654e-10	0.0906
5	siGFP	DOCK6	1	1.7729e-16	0.0568	1	4.6734e-10	0.0778		DMSO vs Noco	DOCK6	0	0.0516	0.039	DOCK6	0	0.1664	0.0288	Noco vs Washout	DOCK6	-1	5.3643e-17	0.1127	DOCK6	-1	1.206e-11	0.0799
5	siGFP	DOCK8	0	0.7578	0.0172	0	0.456	0.0193		DMSO vs Noco	DOCK8	1	7.5732e-07	0.0954	DOCK8	1	3.279e-06	0.0756	Noco vs Washout	DOCK8	0	0.9106	0.0275	DOCK8	0	0.9692	0.0199
8	siGFP	DOK1	-1	6.1753e-10	0.0698	-1	4.4359e-07	0.0568		DMSO vs Noco	DOK1	1	9.091e-05	0.0502	DOK1	1	7.913e-06	0.0541	Noco vs Washout	DOK1	-1	7.6777e-48	0.1473	DOK1	-1	7.8709e-26	0.1083
8	siGFP	DUSP4	0	0.4531	0.0182	0	0.1114	0.0275		DMSO vs Noco	DUSP4	0	0.011	0.0343	DUSP4	0	0.4501	0.0198	Noco vs Washout	DUSP4	-1	3.4783e-51	0.1276	DUSP4	-1	2.9673e-25	0.0988
8	siGFP	ECT2	-1	6.5981e-41	0.1346	-1	1.7951e-18	0.1003		DMSO vs Noco	ECT2	1	3.4404e-76	0.1753	ECT2	1	2.8277e-27	0.1179	Noco vs Washout	ECT2	-1	2.6748e-103	0.1533	ECT2	-1	1.4356e-48	0.1194
8	siGFP	EDG1	-1	2.922e-23	0.0871	-1	3.4176e-06	0.0465		DMSO vs Noco	EDG1	1	7.8158e-32	0.0957	EDG1	1	2.2218e-07	0.0483	Noco vs Washout	EDG1	-1	2.5549e-44	0.1034	EDG1	-1	6.9938e-38	0.1045
8	siGFP	EDG2	0	0.0416	0.0249	1	0.00018147	0.0412		DMSO vs Noco	EDG2	1	3.6333e-10	0.0652	EDG2	0	0.072	0.0288	Noco vs Washout	EDG2	-1	1.2458e-22	0.0908	EDG2	-1	2.6623e-15	0.0845
8	siGFP	EDG5	1	7.2619e-29	0.0879	1	7.1712e-12	0.0574		DMSO vs Noco	EDG5	1	5.0729e-22	0.0708	EDG5	1	1.5539e-13	0.056	Noco vs Washout	EDG5	-1	2.5162e-05	0.0369	EDG5	0	0.165	0.0181
5	Dh.IV	EDG7	1	8.5386e-21	0.1744	1	2.6393e-05	0.0923		DMSO vs Noco	EDG7	0	0.0353	0.0826	EDG7	1	0.0015	0.1116	Noco vs Washout	EDG7	0	0.0194	0.0904	EDG7	0	0.1277	0.0737
8	siGFP	ELMO1	1	3.0497e-31	0.0702	1	5.482e-26	0.0641	siGFP very small	DMSO vs Noco	ELMO1	1	5.2682e-61	0.1151	ELMO1	1	2.945e-26	0.0748	Noco vs Washout	ELMO1	-1	7.2821e-22	0.0795	ELMO1	-1	1.3557e-12	0.0584
5	siGFP	ELMO2	1	4.383e-18	0.0472	1	1.0818e-09	0.0619		DMSO vs Noco	ELMO2	-1	1.4229e-15	0.0942	ELMO2	-1	9.3084e-13	0.074	Noco vs Washout	ELMO2	-1	2.1873e-05	0.126	ELMO2	-1	0.00050105	0.1003
5	siGFP	ELMO3							failed	DMSO vs Noco	ELMO3	#VALUE!	x	x	ELMO3	#VALUE!	x	x	Noco vs Washout	ELMO3	0	0.0114	0.1103	ELMO3	0	0.1923	0.0749	No DMSO images, so no Noco results
5	Dh.IV	ENAH	1	7.19e-09	0.0655	1	0.00065491	0.0421		DMSO vs Noco	ENAH	1	3.0603e-24	0.1302	ENAH	1	7.3534e-26	0.1348	Noco vs Washout	ENAH	0	0.5992	0.0247	ENAH	0	0.0342	0.0468
8	siGFP	ENG	1	3.9258e-93	0.2201	1	2.3731e-07	0.0525		DMSO vs Noco	ENG	0	0.0685	0.0381	ENG	0	0.5771	0.0196	Noco vs Washout	ENG	-1	8.3166e-35	0.1724	ENG	-1	6.819e-06	0.0609
8	siGFP	EPS8	0	0.0202	0.0262	0	0.16	0.0205		DMSO vs Noco	EPS8	1	0.00032193	0.0348	EPS8	1	2.4333e-11	0.0624	Noco vs Washout	EPS8	0	0.8633	0.0104	EPS8	0	0.7769	0.0115
5	siGFP	EVL	1	7.5314e-16	0.1336	1	0.00010277	0.071		DMSO vs Noco	EVL	0	0.6873	0.0243	EVL	0	0.039	0.0495	Noco vs Washout	EVL	0	0.0091	0.0701	EVL	0	0.2468	0.0478
8	siGFP	FARP1	1	2.4011e-16	0.074	1	4.4156e-09	0.0509		DMSO vs Noco	FARP1	1	2.5645e-25	0.1127	FARP1	1	3.084e-25	0.1061	Noco vs Washout	FARP1	-1	2.1663e-11	0.0781	FARP1	-1	2.4856e-08	0.0623
8	siGFP	FARP2	1	1.7892e-17	0.071	1	5.277e-17	0.0735		DMSO vs Noco	FARP2	1	4.5322e-26	0.1154	FARP2	1	1.7396e-34	0.1319	Noco vs Washout	FARP2	0	0.0512	0.0442	FARP2	-1	0.00034769	0.0647
5	siGFP	FBLP-1	1	7.9341e-05	0.0525	0	0.631	0.0192		DMSO vs Noco	FBLP-1	0	0.0336	0.0346	FBLP-1	1	1.2483e-07	0.0719	Noco vs Washout	FBLP-1	0	0.0453	0.0315	FBLP-1	0	0.5793	0.0185
8	siGFP	FGD1	0	0.0116	0.0297	0	0.2254	0.0207		DMSO vs Noco	FGD1	1	2.7876e-23	0.1037	FGD1	1	3.308e-11	0.0747	Noco vs Washout	FGD1	-1	3.239e-15	0.1107	FGD1	-1	1.1507e-06	0.0781
5	siGFP	FGD2	0	0.0188	0.03	0	0.5563	0.0143		DMSO vs Noco	FGD2	1	3.546e-17	0.0876	FGD2	1	1.1156e-16	0.078	Noco vs Washout	FGD2	-1	1.9563e-10	0.0707	FGD2	-1	2.4685e-11	0.067
5	siGFP	FGD3	0	0.0379	0.0405	1	9.4129e-09	0.08		DMSO vs Noco	FGD3	1	1.9875e-11	0.1055	FGD3	1	0.00025887	0.054	Noco vs Washout	FGD3	0	0.1333	0.0442	FGD3	-1	0.0012	0.0581
8	siGFP	FHL2	-1	2.4704e-05	0.0349	0	0.0157	0.0223		DMSO vs Noco	FHL2	1	4.622e-14	0.0624	FHL2	1	6.2682e-15	0.0605	Noco vs Washout	FHL2	-1	1.2715e-37	0.1024	FHL2	-1	1.1818e-28	0.0856
5	siGFP	FHOD1	1	7.8228e-12	0.0685	1	3.6221e-05	0.047		DMSO vs Noco	FHOD1	1	1.7852e-15	0.0975	FHOD1	1	1.0357e-21	0.1247	Noco vs Washout	FHOD1	0	0.1159	0.0366	FHOD1	0	0.26	0.033
5	siGFP	FHOD3	0	0.0198	0.0445	0	0.0132	0.066		DMSO vs Noco	FHOD3	0	0.0085	0.0794	FHOD3	1	4.2983e-06	0.1045	Noco vs Washout	FHOD3	0	0.6321	0.0336	FHOD3	0	0.999	0.0146
8	siGFP	FIGF	-1	1.3026e-06	0.0439	0	0.3256	0.0153		DMSO vs Noco	FIGF	1	9.9031e-14	0.0701	FIGF	1	0.00052461	0.0333	Noco vs Washout	FIGF	-1	4.7987e-14	0.0666	FIGF	-1	5.0393e-06	0.0393
5	siGFP	FILIP1	1	3.283e-40	0.1126	1	3.9356e-09	0.0569		DMSO vs Noco	FILIP1	1	5.8706e-12	0.0629	FILIP1	1	6.3452e-08	0.0547	Noco vs Washout	FILIP1	0	0.416	0.0178	FILIP1	0	0.904	0.0123
5	siGFP	FLJ22056	1	1.7735e-05	0.0512	0	0.2528	0.0204		DMSO vs Noco	FLJ22056	0	0.0945	0.0297	FLJ22056	1	0.00033331	0.0435	Noco vs Washout	FLJ22056	-1	1.9148e-05	0.0541	FLJ22056	-1	0.00095482	0.0396
5	siGFP	FLJ22056	0	0.337	0.0192	0	0.6826	0.0133		DMSO vs Noco	FLJ22056	1	2.7781e-34	0.1255	FLJ22056	1	4.0803e-43	0.1289	Noco vs Washout	FLJ22056	-1	4.9093e-16	0.1004	FLJ22056	-1	1.9235e-15	0.09
5	siGFP	FLJ31951	0	0.264	0.0201	1	2.7006e-06	0.0444		DMSO vs Noco	FLJ31951	1	1.2576e-45	0.1521	FLJ31951	1	1.7212e-40	0.1267	Noco vs Washout	FLJ31951	-1	1.8578e-07	0.0699	FLJ31951	-1	0.00010107	0.0477
5	siGFP	FLJ32332	1	6.7537e-15	0.0906	1	8.2201e-18	0.0891		DMSO vs Noco	FLJ32332	0	0.0823	0.0341	FLJ32332	1	2.7209e-10	0.0811	Noco vs Washout	FLJ32332	-1	0.00067773	0.049	FLJ32332	0	0.0273	0.0343
8	siGFP	FLNA	-1	3.5203e-33	0.089	-1	2.9862e-15	0.056		DMSO vs Noco	FLNA	1	1.8341e-50	0.1149	FLNA	1	6.3066e-48	0.1055	Noco vs Washout	FLNA	-1	2.0703e-44	0.106	FLNA	-1	6.9867e-28	0.0786
8	siGFP	FLNB	1	2.2251e-06	0.041	1	9.4469e-07	0.0388		DMSO vs Noco	FLNB	1	0.0019	0.0291	FLNB	1	9.4647e-07	0.0397	Noco vs Washout	FLNB	-1	6.5192e-38	0.0938	FLNB	-1	8.5545e-19	0.0611
8	siGFP	FLNC	0	0.0539	0.0209	1	0.00014986	0.0313		DMSO vs Noco	FLNC	1	6.9962e-09	0.0452	FLNC	1	3.4029e-08	0.0423	Noco vs Washout	FLNC	-1	3.809e-11	0.0437	FLNC	-1	5.2215e-07	0.0323
5	siGFP	FMN	1	4.0944e-08	0.0613	0	0.0511	0.0257		DMSO vs Noco	FMN	1	1.1143e-12	0.0899	FMN	1	8.6698e-15	0.0899	Noco vs Washout	FMN	-1	0.00012955	0.0514	FMN	0	0.0617	0.0302
5	Dh.IV	FMN2	1	6.7237e-10	0.0677	1	3.4854e-05	0.048		DMSO vs Noco	FMN2	1	1.4829e-22	0.0964	FMN2	1	1.9903e-13	0.0727	Noco vs Washout	FMN2	-1	1.0066e-05	0.0585	FMN2	0	0.4481	0.0219
5	siGFP	FRMD4B	0	0.2877	0.0156	0	0.4107	0.0202		DMSO vs Noco	FRMD4B	1	6.6579e-13	0.125	FRMD4B	1	1.9522e-08	0.1079	Noco vs Washout	FRMD4B	x	x	0	FRMD4B	x	x	0
8	siGFP	FSCN1	-1	6.5123e-10	0.0435	0	0.7504	0.0097	high cell density in siGFP	DMSO vs Noco	FSCN1	1	1.9874e-67	0.1164	FSCN1	1	4.308e-39	0.0974	Noco vs Washout	FSCN1	-1	2.1324e-26	0.0679	FSCN1	-1	1.8575e-19	0.065
5	Dh.IV	FSCN2	0	0.007	0.0728	0	0.0889	0.059	only 76 of 160 DMSO-images	DMSO vs Noco	FSCN2	1	3.9241e-05	0.1378	FSCN2	1	1.2412e-07	0.1811	Noco vs Washout	FSCN2	0	0.008	0.0946	FSCN2	-1	0.0017	0.1065	only 40% of images are left after analysis
5	siGFP	FSCN3	1	2.8293e-13	0.0828	1	3.1072e-05	0.0539		DMSO vs Noco	FSCN3	1	1.5034e-11	0.1006	FSCN3	1	4.7525e-13	0.1196	Noco vs Washout	FSCN3	x	x	x	FSCN3	x	x	x
8	siGFP	FYN	0	0.5905	0.012	0	0.3225	0.0141		DMSO vs Noco	FYN	0	0.5734	0.0129	FYN	1	2.8057e-06	0.0392	Noco vs Washout	FYN	0	0.0129	0.0298	FYN	0	0.0454	0.0247
8	siGFP	G3BP2	0	0.1295	0.0187	0	0.061	0.0208		DMSO vs Noco	G3BP2	1	1.3951e-37	0.1083	G3BP2	1	6.4804e-22	0.0806	Noco vs Washout	G3BP2	0	0.0549	0.0409	G3BP2	0	0.0278	0.0435
8	siGFP	GAB1	0	0.1711	0.0175	1	7.2638e-05	0.0323		DMSO vs Noco	GAB1	1	9.6365e-17	0.0756	GAB1	1	1.5877e-13	0.0616	Noco vs Washout	GAB1	0	0.2633	0.0225	GAB1	0	0.0495	0.0288
8	siGFP	GADD45B	0	0.0575	0.0172	0	0.1187	0.0146		DMSO vs Noco	GADD45B	1	1.2443e-137	0.1551	GADD45B	1	6.3611e-125	0.1343	Noco vs Washout	GADD45B	-1	4.1248e-56	0.0876	GADD45B	-1	2.9245e-40	0.0665
8	siGFP	GDI1	0	0.1429	0.0189	1	2.7562e-05	0.035		DMSO vs Noco	GDI1	1	9.987e-16	0.0758	GDI1	1	1.5557e-12	0.0619	Noco vs Washout	GDI1	0	0.0528	0.0274	GDI1	-1	3.3491e-05	0.0432
8	siGFP	GDI2	-1	0.0022	0.0244	0	0.4082	0.0115		DMSO vs Noco	GDI2	1	1.7564e-31	0.0896	GDI2	1	6.2618e-23	0.0708	Noco vs Washout	GDI2	-1	2.7409e-06	0.0545	GDI2	0	0.4118	0.0188
5	siGFP	GEFT	0	0.6546	0.0197	0	0.4898	0.019		DMSO vs Noco	GEFT	1	6.557e-09	0.1096	GEFT	1	5.1094e-15	0.118	Noco vs Washout	GEFT	-1	1.4293e-15	0.1163	GEFT	-1	1.1299e-14	0.0982
8	siGFP	GIPC1	-1	2.0597e-08	0.04	-1	0.00041986	0.0286		DMSO vs Noco	GIPC1	1	4.8824e-70	0.165	GIPC1	1	4.3523e-40	0.1285	Noco vs Washout	GIPC1	-1	2.4427e-38	0.135	GIPC1	-1	5.9605e-21	0.1016
5	siGFP	GIT1	0	0.3172	0.0155	0	0.1659	0.0196		DMSO vs Noco	GIT1	1	5.9194e-16	0.0756	GIT1	1	1.3364e-15	0.0857	Noco vs Washout	GIT1	0	0.2379	0.029	GIT1	0	0.2136	0.0327
8	siGFP	GIT2	1	3.2414e-07	0.0722	1	9.0926e-05	0.0586		DMSO vs Noco	GIT2	1	1.1881e-11	0.0951	GIT2	0	0.0731	0.0354	Noco vs Washout	GIT2	-1	6.1239e-07	0.0846	GIT2	-1	0.0001401	0.0702
8	siGFP	GJA1	0	0.1435	0.0159	0	0.032	0.0183		DMSO vs Noco	GJA1	1	3.826e-42	0.0918	GJA1	1	2.6874e-42	0.0834	Noco vs Washout	GJA1	0	0.096	0.0226	GJA1	0	0.2756	0.0166
8	siGFP	GJA5	0	0.5119	0.0127	0	0.7552	0.0103		DMSO vs Noco	GJA5	1	2.9076e-14	0.0575	GJA5	1	0.0014	0.0262	Noco vs Washout	GJA5	-1	9.9361e-32	0.0806	GJA5	-1	5.3338e-22	0.0651
8	siGFP	GJB1	1	1.977e-29	0.1139	1	1.1023e-12	0.0713		DMSO vs Noco	GJB1	-1	0.00019473	0.0404	GJB1	-1	0.00088778	0.0351	Noco vs Washout	GJB1	-1	1.1086e-20	0.0714	GJB1	-1	1.4048e-07	0.0399
8	siGFP	GJB2	1	3.9448e-22	0.0954	1	1.543e-08	0.0585		DMSO vs Noco	GJB2	1	0.00012846	0.0426	GJB2	0	0.5693	0.0159	Noco vs Washout	GJB2	-1	3.8839e-44	0.1181	GJB2	-1	1.295e-13	0.0628
8	siGFP	GNA13	-1	8.5515e-08	0.0326	0	0.028	0.0175		DMSO vs Noco	GNA13	1	1.6508e-243	0.1996	GNA13	1	1.6128e-138	0.1623	Noco vs Washout	GNA13	-1	6.9271e-62	0.1083	GNA13	-1	5.7995e-54	0.1057
8	siGFP	GNB2L1	-1	0.0025	0.0268	0	0.0133	0.0253		DMSO vs Noco	GNB2L1	1	1.0948e-86	0.1432	GNB2L1	1	2.7261e-46	0.1041	Noco vs Washout	GNB2L1	-1	3.4754e-97	0.1462	GNB2L1	-1	2.8544e-24	0.0725
8	siGFP	GPC1	1	1.4599e-07	0.056	0	0.1809	0.0207		DMSO vs Noco	GPC1	-1	5.0228e-16	0.0828	GPC1	-1	1.3228e-05	0.0429	Noco vs Washout	GPC1	-1	7.0503e-09	0.0479	GPC1	-1	0.00028874	0.0287
8	siGFP	GPC6	1	2.1031e-10	0.0535	0	0.143	0.0174		DMSO vs Noco	GPC6	1	7.9575e-61	0.1473	GPC6	1	3.5392e-59	0.1383	Noco vs Washout	GPC6	-1	5.5543e-24	0.0911	GPC6	-1	3.1093e-15	0.0692
8	siGFP	GPR30	1	1.9841e-35	0.1177	1	5.1242e-23	0.0891		DMSO vs Noco	GPR30	-1	4.6834e-09	0.0576	GPR30	-1	4.505e-08	0.0496	Noco vs Washout	GPR30	-1	1.7932e-12	0.0554	GPR30	-1	1.3601e-09	0.0438
8	siGFP	GPR31	1	2.8543e-09	0.0471	0	0.0872	0.0186		DMSO vs Noco	GPR31	1	1.7921e-20	0.0697	GPR31	1	7.5742e-29	0.0819	Noco vs Washout	GPR31	-1	1.8155e-17	0.0618	GPR31	-1	4.314e-18	0.0624
8	siGFP	GRB2	1	3.2918e-07	0.041	0	1	0.0044		DMSO vs Noco	GRB2	1	5.1029e-28	0.0813	GRB2	1	5.9695e-28	0.0758	Noco vs Washout	GRB2	-1	1.4295e-10	0.0524	GRB2	0	0.0349	0.0209
8	siGFP	GRB7	0	0.0073	0.0264	-1	2.183e-05	0.0356		DMSO vs Noco	GRB7	1	1.8822e-14	0.0616	GRB7	1	1.6361e-20	0.0703	Noco vs Washout	GRB7	-1	8.1974e-08	0.0478	GRB7	0	0.5954	0.0121
8	siGFP	GRLF1	0	0.1687	0.0177	0	0.722	0.0112		DMSO vs Noco	GRLF1	1	8.2531e-40	0.1231	GRLF1	1	9.7531e-15	0.0706	Noco vs Washout	GRLF1	-1	0.0013	0.0382	GRLF1	1	0.00068187	0.038
8	siGFP	GSN	1	3.3475e-09	0.0604	0	0.0155	0.0288	2h RT pyPXN stain	DMSO vs Noco	GSN	1	3.0036e-08	0.0593	GSN	1	1.6954e-10	0.0639	Noco vs Washout	GSN	-1	1.9698e-05	0.0392	GSN	-1	2.3653e-05	0.0384
8	siGFP	GSTM1	1	2.9556e-06	0.0416	0	0.9365	0.009	2h RT pyPXN stain	DMSO vs Noco	GSTM1	1	9.0294e-19	0.0775	GSTM1	1	4.2055e-22	0.0859	Noco vs Washout	GSTM1	-1	2.3572e-05	0.0372	GSTM1	-1	0.00010318	0.0351
5	Dh.IV	HA-1	1	1.6826e-11	0.0684	1	6.2209e-09	0.0673		DMSO vs Noco	HA-1	1	2.1966e-23	0.1177	HA-1	1	4.2585e-23	0.1278	Noco vs Washout	HA-1	-1	0.00097218	0.0439	HA-1	0	0.0307	0.036
8	siGFP	HIPK3	1	3.728e-51	0.1083	1	3.5707e-35	0.0921		DMSO vs Noco	HIPK3	1	1.744e-31	0.1094	HIPK3	1	3.4131e-17	0.0794	Noco vs Washout	HIPK3	-1	4.0481e-17	0.1304	HIPK3	-1	1.0537e-14	0.1225
8	siGFP	HRAS	1	6.4004e-76	0.1455	1	2.6609e-14	0.0611	2h RT pyPXN stain	DMSO vs Noco	HRAS	1	3.9969e-22	0.083	HRAS	1	1.0267e-33	0.0994	Noco vs Washout	HRAS	-1	3.7261e-49	0.1194	HRAS	-1	1.9945e-33	0.0962
8	siGFP	HRIHFB2122	1	8.8918e-55	0.0864	1	1.7364e-24	0.0568	siGFP very small	DMSO vs Noco	HRIHFB2122	1	1.0711e-119	0.1465	HRIHFB2122	1	2.3131e-83	0.1189	Noco vs Washout	HRIHFB2122	-1	4.4501e-45	0.1121	HRIHFB2122	-1	1.8425e-28	0.0864
8	siGFP	HSPA2	-1	1.1058e-33	0.0823	-1	8.7555e-40	0.0942	2h RT pyPXN stain	DMSO vs Noco	HSPA2	1	2.2173e-161	0.1713	HSPA2	1	4.4952e-77	0.1274	Noco vs Washout	HSPA2	-1	5.5308e-84	0.1399	HSPA2	-1	7.2441e-19	0.0683
8	siGFP	HSPB1	-1	3.3023e-68	0.1177	-1	1.0826e-42	0.0942	2h RT pyPXN stain	DMSO vs Noco	HSPB1	1	2.4182e-249	0.2303	HSPB1	1	2.6397e-135	0.1673	Noco vs Washout	HSPB1	0	0.0058	0.0259	HSPB1	0	0.7756	0.0097
8	siGFP	HSPG2	-1	1.6788e-09	0.047	-1	1.0303e-05	0.036	2h RT pyPXN stain	DMSO vs Noco	HSPG2	1	2.7804e-71	0.1542	HSPG2	1	1.4903e-52	0.1322	Noco vs Washout	HSPG2	-1	0.0012	0.0342	HSPG2	0	0.0168	0.0288
8	siGFP	IL24	1	0.00067159	0.0344	0	0.0179	0.0289		DMSO vs Noco	IL24	1	2.6768e-34	0.1153	IL24	1	1.1736e-17	0.0843	Noco vs Washout	IL24	-1	2.6833e-30	0.0992	IL24	-1	5.1131e-22	0.0871
8	siGFP	ILK	1	2.4224e-38	0.1047	1	6.0616e-09	0.0495	2h RT pyPXN stain	DMSO vs Noco	ILK	1	7.0176e-28	0.1001	ILK	1	3.2886e-11	0.0617	Noco vs Washout	ILK	1	0.0015	0.041	ILK	1	1.7882e-08	0.0661
5	siGFP	ILKAP	0	0.0539	0.0163	0	0.1464	0.0432		DMSO vs Noco	ILKAP	1	1.3469e-08	0.1102	ILKAP	1	1.6476e-13	0.1234	Noco vs Washout	ILKAP	-1	2.6334e-09	0.081	ILKAP	-1	1.2959e-09	0.0748
5	siGFP	INPP5D	0	0.735	0.0146	0	0.1138	0.0227		DMSO vs Noco	INPP5D	1	2.2543e-34	0.1401	INPP5D	1	3.7512e-20	0.0928	Noco vs Washout	INPP5D	-1	1.0464e-41	0.159	INPP5D	-1	5.4194e-08	0.0591
8	siGFP	INPPL1	0	0.9068	0.0083	0	0.5333	0.012	2h RT pyPXN stain	DMSO vs Noco	INPPL1	1	6.1219e-72	0.1423	INPPL1	1	7.0166e-41	0.1061	Noco vs Washout	INPPL1	-1	1.046e-12	0.0832	INPPL1	-1	0.0023	0.0393
8	siGFP	INSR	-1	6.0994e-19	0.0533	-1	3.2235e-07	0.035		DMSO vs Noco	INSR	1	7.7143e-154	0.1743	INSR	1	3.3396e-90	0.1384	Noco vs Washout	INSR	-1	1.3622e-75	0.1285	INSR	-1	1.2925e-37	0.093
5	siGFP	IPLA2(GAMMA)	1	2.6992e-06	0.0595	0	0.9235	0.0141		DMSO vs Noco	IPLA2(GAMMA)	0	0.8592	0.0214	IPLA2(GAMMA)	0	0.2243	0.0409	Noco vs Washout	IPLA2(GAMMA)	0	0.4334	0.036	IPLA2(GAMMA)	0	0.8945	0.0268
8	siGFP	IQGAP1	1	5.2885e-28	0.1307	1	0.00052624	0.0405		DMSO vs Noco	IQGAP1	1	5.001e-11	0.1109	IQGAP1	1	1.2825e-10	0.0949	Noco vs Washout	IQGAP1	0	0.058	0.0711	IQGAP1	-1	5.3928e-05	0.0999	Washout: not enough images/result not reliable!
8	siGFP	IQGAP2	0	0.0127	0.0369	0	0.0054	0.0416		DMSO vs Noco	IQGAP2	1	2.0827e-26	0.1041	IQGAP2	1	1.607e-23	0.1034	Noco vs Washout	IQGAP2	-1	0.00028316	0.0449	IQGAP2	-1	2.262e-05	0.054
8	siGFP	IRS1	-1	1.0238e-47	0.0985	-1	9.4135e-07	0.0399		DMSO vs Noco	IRS1	1	8.8487e-87	0.1468	IRS1	1	3.4595e-29	0.0951	Noco vs Washout	IRS1	0	0.0226	0.0247	IRS1	0	0.2737	0.0179
8	siGFP	IRS2	1	2.5701e-18	0.0789	1	0.0019	0.0312		DMSO vs Noco	IRS2	1	7.8554e-06	0.0528	IRS2	1	6.1089e-35	0.1324	Noco vs Washout	IRS2	-1	2.7022e-19	0.1014	IRS2	-1	3.6984e-41	0.1455
8	siGFP	ITGA10	1	5.3657e-05	0.0895	0	0.0179	0.0625		DMSO vs Noco	ITGA10	1	0.00014712	0.0875	ITGA10	1	1.1699e-07	0.1182	Noco vs Washout	ITGA10	1	0.00051403	0.0545	ITGA10	0	0.8198	0.0168
8	siGFP	ITGA2	-1	3.9889e-05	0.0311	1	4.6661e-08	0.0426		DMSO vs Noco	ITGA2	1	4.1271e-57	0.1307	ITGA2	1	4.7423e-45	0.1174	Noco vs Washout	ITGA2	-1	5.0413e-68	0.1573	ITGA2	-1	3.5821e-46	0.1321
8	siGFP	ITGA2B	0	0.0202	0.0217	1	1.5911e-12	0.0552		DMSO vs Noco	ITGA2B	1	8.4603e-31	0.09	ITGA2B	1	8.7088e-15	0.0624	Noco vs Washout	ITGA2B	-1	3.2514e-42	0.1089	ITGA2B	-1	3.3904e-06	0.0408
8	siGFP	ITGA3	-1	4.3704e-06	0.0326	0	0.006	0.0242		DMSO vs Noco	ITGA3	1	5.1122e-56	0.1076	ITGA3	1	5.1335e-25	0.076	Noco vs Washout	ITGA3	-1	7.0789e-46	0.0952	ITGA3	-1	3.1571e-09	0.0432
8	siGFP	ITGA4	-1	1.0774e-31	0.0716	-1	6.2102e-13	0.0494		DMSO vs Noco	ITGA4	1	1.8172e-77	0.1064	ITGA4	1	1.6286e-39	0.082	Noco vs Washout	ITGA4	-1	3.7832e-123	0.1321	ITGA4	-1	2.0409e-33	0.0729
8	siGFP	ITGA5	-1	1.1202e-12	0.046	-1	0.0012	0.0247		DMSO vs Noco	ITGA5	1	5.9712e-104	0.1325	ITGA5	1	2.1534e-51	0.0974	Noco vs Washout	ITGA5	-1	1.0385e-64	0.1042	ITGA5	-1	3.003e-16	0.0536
8	siGFP	ITGA6	-1	0.00035249	0.0265	0	0.0719	0.0183		DMSO vs Noco	ITGA6	1	3.8791e-99	0.1487	ITGA6	1	7.3337e-57	0.1165	Noco vs Washout	ITGA6	-1	7.1474e-61	0.1153	ITGA6	-1	1.8777e-20	0.0681
8	siGFP	ITGA7	-1	4.8313e-32	0.0751	-1	4.7586e-08	0.04		DMSO vs Noco	ITGA7	1	4.8455e-135	0.1651	ITGA7	1	5.9188e-58	0.1153	Noco vs Washout	ITGA7	-1	1.1682e-73	0.121	ITGA7	-1	9.4124e-19	0.0641
8	siGFP	ITGA8	1	1.5669e-05	0.1063	0	0.0861	0.0571		DMSO vs Noco	ITGA8	1	3.1696e-09	0.2576	ITGA8	1	2.4671e-07	0.2151	Noco vs Washout	ITGA8	-1	5.7013e-07	0.2122	ITGA8	-1	8.636e-05	0.1597
8	siGFP	ITGA9	0	0.55	0.0105	0	0.9555	0.0073		DMSO vs Noco	ITGA9	1	7.0853e-44	0.103	ITGA9	1	1.0934e-44	0.1082	Noco vs Washout	ITGA9	-1	7.0949e-18	0.0688	ITGA9	-1	5.2464e-13	0.0597
8	siGFP	ITGAD	1	1.3186e-12	0.0494	0	0.2371	0.0156		DMSO vs Noco	ITGAD	1	8.4045e-138	0.1634	ITGAD	1	3.3714e-136	0.1609	Noco vs Washout	ITGAD	-1	2.0459e-90	0.1478	ITGAD	-1	6.6373e-59	0.1228
8	siGFP	ITGAE	1	7.1632e-12	0.0482	0	0.0269	0.0225		DMSO vs Noco	ITGAE	1	1.0493e-136	0.1544	ITGAE	1	5.0502e-149	0.1617	Noco vs Washout	ITGAE	-1	7.0173e-14	0.0647	ITGAE	-1	3.2186e-18	0.0773
8	siGFP	ITGAL	-1	0.00020087	0.0277	-1	4.9555e-06	0.0388		DMSO vs Noco	ITGAL	1	6.9203e-206	0.211	ITGAL	1	1.2713e-133	0.1749	Noco vs Washout	ITGAL	-1	4.144e-18	0.0744	ITGAL	-1	4.091e-12	0.0634
8	siGFP	ITGAM	0	0.0968	0.0181	-1	1.298e-06	0.0446		DMSO vs Noco	ITGAM	1	6.33e-159	0.1859	ITGAM	1	5.8074e-151	0.1953	Noco vs Washout	ITGAM	-1	2.1925e-38	0.0974	ITGAM	-1	1.3649e-40	0.104
8	siGFP	ITGAV	0	0.0088	0.0772	0	0.9984	0.0228		DMSO vs Noco	ITGAV	1	0.0024	0.0923	ITGAV	0	0.0464	0.0906	Noco vs Washout	ITGAV	0	0.0457	0.202	ITGAV	0	0.461	0.1316
8	siGFP	ITGAX	0	0.0691	0.0203	0	0.2117	0.0185		DMSO vs Noco	ITGAX	1	2.1613e-149	0.193	ITGAX	1	4.0991e-108	0.1667	Noco vs Washout	ITGAX	-1	4.0026e-43	0.101	ITGAX	-1	3.3521e-28	0.0821
8	siGFP	ITGB1	1	1.1221e-09	0.0457	0	0.0734	0.0208		DMSO vs Noco	ITGB1	1	1.032e-58	0.1035	ITGB1	1	1.857e-74	0.1192	Noco vs Washout	ITGB1	-1	1.067e-32	0.0768	ITGB1	-1	6.1646e-55	0.1015
8	siGFP	ITGB1BP1	-1	1.2461e-27	0.0661	-1	3.0272e-19	0.0509		DMSO vs Noco	ITGB1BP1	1	1.7613e-74	0.1082	ITGB1BP1	1	1.2178e-73	0.0978	Noco vs Washout	ITGB1BP1	-1	7.7163e-67	0.1022	ITGB1BP1	-1	3.9195e-38	0.069
5	Dh.IV	ITGB1BP2	0	0.0217	0.0477	0	0.9474	0.0188	only 76 of 160 DMSO-images	DMSO vs Noco	ITGB1BP2	1	6.4752e-10	0.0875	ITGB1BP2	1	1.9539e-08	0.0888	Noco vs Washout	ITGB1BP2	-1	1.1163e-17	0.133	ITGB1BP2	-1	0.00016258	0.0717	only 40% of images are left after analysis
5	siGFP	ITGB1BP3	0	0.0636	0.0222	0	0.1917	0.0207		DMSO vs Noco	ITGB1BP3	1	2.0402e-31	0.1181	ITGB1BP3	1	5.8204e-23	0.112	Noco vs Washout	ITGB1BP3	0	0.0583	0.0334	ITGB1BP3	0	0.3424	0.0255
8	siGFP	ITGB2	-1	1.6514e-23	0.0739	-1	1.0254e-18	0.077		DMSO vs Noco	ITGB2	1	8.111e-207	0.2114	ITGB2	1	1.9906e-121	0.1727	Noco vs Washout	ITGB2	-1	1.7067e-109	0.1463	ITGB2	-1	5.652e-72	0.121
8	siGFP	ITGB3	-1	0.00039712	0.0288	0	0.0073	0.029		DMSO vs Noco	ITGB3	1	1.3287e-101	0.1447	ITGB3	1	8.5779e-46	0.1083	Noco vs Washout	ITGB3	-1	3.0361e-83	0.1282	ITGB3	-1	1.8389e-34	0.0879
5	siGFP	ITGB3BP	0	0.0083	0.0474	0	0.9025	0.0112		DMSO vs Noco	ITGB3BP	1	7.9326e-25	0.1788	ITGB3BP	1	5.0606e-19	0.1638	Noco vs Washout	ITGB3BP	0	0.9921	0.0303	ITGB3BP	0	0.8995	0.0408
8	siGFP	ITGB4	1	2.6224e-05	0.0369	1	0.002	0.0333		DMSO vs Noco	ITGB4	1	2.244e-99	0.1772	ITGB4	1	6.3356e-49	0.1357	Noco vs Washout	ITGB4	-1	3.4853e-22	0.0892	ITGB4	-1	1.4079e-14	0.0755
8	siGFP	ITGB5	0	0.008	0.2873	0	0.3856	0.1615		DMSO vs Noco	ITGB5	0	0.439	0.1506	ITGB5	0	0.9773	0.0852	Noco vs Washout	ITGB5	0	0.2343	0.0978	ITGB5	0	0.0224	0.1594	empty wells.
8	siGFP	ITGB6	1	2.7681e-13	0.0646	1	0.0005154	0.0358		DMSO vs Noco	ITGB6	1	1.4858e-21	0.079	ITGB6	1	2.0304e-24	0.0885	Noco vs Washout	ITGB6	-1	9.5497e-19	0.0715	ITGB6	-1	1.25e-10	0.0572
8	siGFP	ITGB7	1	2.7455e-13	0.0589	1	1.8332e-08	0.0508		DMSO vs Noco	ITGB7	1	1.5586e-92	0.1446	ITGB7	1	6.1407e-41	0.1033	Noco vs Washout	ITGB7	-1	6.3886e-69	0.1081	ITGB7	-1	7.4191e-30	0.0764
8	siGFP	ITGB8	1	2.7134e-15	0.0611	1	1.771e-11	0.057		DMSO vs Noco	ITGB8	1	1.622e-66	0.1181	ITGB8	1	1.4912e-46	0.1027	Noco vs Washout	ITGB8	-1	9.7047e-33	0.0802	ITGB8	-1	1.1984e-37	0.0889
8	siGFP	ITGBL1	1	2.3079e-11	0.0652	1	4.5728e-05	0.0431		DMSO vs Noco	ITGBL1	1	2.4245e-19	0.0858	ITGBL1	1	5.8279e-28	0.1034	Noco vs Washout	ITGBL1	-1	5.4999e-46	0.1607	ITGBL1	-1	4.9014e-33	0.1366
5	siGFP	JUB	0	0.7618	0.0163	0	0.0238	0.0318		DMSO vs Noco	JUB	1	1.5231e-09	0.0819	JUB	1	1.8667e-21	0.1063	Noco vs Washout	JUB	-1	0.00071836	0.0567	JUB	0	0.2901	0.0257
8	siGFP	JUP	1	1.9304e-06	0.0399	0	0.3423	0.0166		DMSO vs Noco	JUP	1	6.8322e-45	0.1062	JUP	1	4.1365e-45	0.1183	Noco vs Washout	JUP	-1	4.5269e-21	0.0714	JUP	-1	1.8654e-30	0.093
8	siGFP	KAI1	1	6.8323e-25	0.087	1	2.286e-10	0.0591		DMSO vs Noco	KAI1	1	6.1401e-40	0.1258	KAI1	1	2.2241e-41	0.1305	Noco vs Washout	KAI1	-1	9.6602e-21	0.1054	KAI1	-1	8.0007e-11	0.0766
8	siGFP	KATNA1	0	0.1614	0.0214	0	0.0168	0.0313		DMSO vs Noco	KATNA1	1	1.973e-22	0.1322	KATNA1	1	6.2852e-22	0.131	Noco vs Washout	KATNA1	0	0.9312	0.0495	KATNA1	0	0.5438	0.0832	only 1 WO image used
8	siGFP	KATNB1	1	1.9401e-12	0.1129	1	3.0269e-08	0.0925		DMSO vs Noco	KATNB1	1	3.6079e-07	0.077	KATNB1	1	1.4481e-07	0.0804	Noco vs Washout	KATNB1	0	0.4722	0.0166	KATNB1	-1	0.00046966	0.0385
8	siGFP	KCNH2	0	0.2918	0.0159	0	0.9655	0.0087		DMSO vs Noco	KCNH2	1	1.3007e-99	0.1763	KCNH2	1	2.7379e-56	0.134	Noco vs Washout	KCNH2	-1	2.6328e-08	0.0562	KCNH2	-1	1.5817e-15	0.0752
8	siGFP	KEAP1	1	1.4832e-56	0.1358	1	1.2312e-10	0.0523		DMSO vs Noco	KEAP1	1	1.227e-05	0.0421	KEAP1	1	1.8541e-06	0.0402	Noco vs Washout	KEAP1	-1	5.6682e-18	0.0811	KEAP1	0	0.5642	0.0127
5	siGFP	KIAA0319L	-1	0.00064849	0.0369	0	0.0378	0.0461		DMSO vs Noco	KIAA0319L	1	6.4866e-06	0.0762	KIAA0319L	1	3.3287e-05	0.0619	Noco vs Washout	KIAA0319L	0	0.1464	0.0498	KIAA0319L	-1	0.00065118	0.0733
5	siGFP	KIAA0992	-1	1.8888e-08	0.0372	0	0.3799	0.0207		DMSO vs Noco	KIAA0992	1	8.5237e-26	0.2694	KIAA0992	1	9.6994e-13	0.1905	Noco vs Washout	KIAA0992	-1	1.4848e-08	0.1767	KIAA0992	-1	0.00018795	0.1243
5	Dh.IV	KIAA1217	1	1.114e-11	0.0805	0	0.4305	0.0203		DMSO vs Noco	KIAA1217	1	7.358e-10	0.0702	KIAA1217	1	6.288e-16	0.0908	Noco vs Washout	KIAA1217	-1	1.0309e-06	0.0735	KIAA1217	0	0.0429	0.0404
8	siGFP	KISS1	0	0.2425	0.0153	0	0.1407	0.0192		DMSO vs Noco	KISS1	1	1.4297e-70	0.1294	KISS1	1	5.5613e-48	0.117	Noco vs Washout	KISS1	-1	3.9874e-24	0.0743	KISS1	-1	2.7038e-23	0.0786
8	siGFP	KRAS2	1	2.0904e-43	0.1131	1	4.1057e-42	0.1193		DMSO vs Noco	KRAS2	1	3.9648e-24	0.0844	KRAS2	1	3.779e-23	0.0846	Noco vs Washout	KRAS2	-1	8.0951e-10	0.0666	KRAS2	-1	3.209e-11	0.0752
8	siGFP	KTN1	0	0.9997	0.0056	0	0.3396	0.0166		DMSO vs Noco	KTN1	1	6.2068e-59	0.1244	KTN1	1	6.8834e-44	0.1143	Noco vs Washout	KTN1	-1	8.4278e-18	0.0696	KTN1	-1	1.3436e-16	0.0672
8	siGFP	LASP1	1	4.9449e-25	0.0806	1	1.6733e-12	0.0557		DMSO vs Noco	LASP1	1	1.9843e-13	0.0566	LASP1	1	1.1119e-36	0.0895	Noco vs Washout	LASP1	-1	2.1618e-21	0.0732	LASP1	-1	1.6177e-13	0.0558
8	siGFP	LCK	1	1.2162e-25	0.0921	1	6.3045e-29	0.1003		DMSO vs Noco	LCK	1	7.8262e-35	0.1127	LCK	1	3.821e-14	0.0689	Noco vs Washout	LCK	-1	2.2278e-08	0.0516	LCK	-1	0.00072118	0.0315
8	siGFP	LCP1	1	1.0673e-05	0.0351	1	3.2886e-05	0.0332		DMSO vs Noco	LCP1	1	8.4022e-124	0.1648	LCP1	1	1.0491e-81	0.1242	Noco vs Washout	LCP1	-1	2.0907e-15	0.0619	LCP1	-1	1.876e-07	0.0392
8	siGFP	LGALS1	1	2.7339e-30	0.1094	1	2.0792e-14	0.0751		DMSO vs Noco	LGALS1	1	4.5701e-11	0.0672	LGALS1	1	1.7677e-24	0.0998	Noco vs Washout	LGALS1	0	0.0054	0.0353	LGALS1	0	0.9171	0.0111
8	siGFP	LGALS2	1	5.2598e-11	0.0519	1	2.4269e-06	0.0383		DMSO vs Noco	LGALS2	1	8.454e-48	0.1081	LGALS2	1	2.6814e-37	0.0903	Noco vs Washout	LGALS2	-1	2.258e-50	0.1107	LGALS2	-1	9.4592e-45	0.1016
8	siGFP	LGALS3	1	2.5087e-16	0.0615	1	1.1305e-09	0.0484		DMSO vs Noco	LGALS3	1	9.7962e-57	0.1179	LGALS3	1	6.6105e-43	0.1017	Noco vs Washout	LGALS3	-1	7.8546e-05	0.0347	LGALS3	0	0.1269	0.0184
8	siGFP	LIMD1	1	9.8599e-93	0.1856	1	1.4473e-41	0.1207	siGFP very small	DMSO vs Noco	LIMD1	1	2.3373e-07	0.0548	LIMD1	1	4.2824e-23	0.098	Noco vs Washout	LIMD1	-1	1.2368e-190	0.2181	LIMD1	-1	8.1911e-190	0.2229
8	siGFP	LIMK1	1	5.2149e-17	0.0689	1	1.9942e-17	0.071		DMSO vs Noco	LIMK1	1	6.4133e-64	0.1334	LIMK1	1	4.3077e-47	0.11	Noco vs Washout	LIMK1	-1	1.3554e-09	0.0525	LIMK1	-1	1.2402e-05	0.0365
8	siGFP	LIMS1	1	2.7429e-11	0.0533	1	3.5079e-10	0.0535		DMSO vs Noco	LIMS1	1	2.2255e-86	0.1487	LIMS1	1	1.3899e-34	0.0968	Noco vs Washout	LIMS1	-1	2.4474e-16	0.069	LIMS1	-1	1.076e-06	0.0438
5	siGFP	LIMS3	0	0.3501	0.0265	0	0.8137	0.0143		DMSO vs Noco	LIMS3	0	0.514	0.0418	LIMS3	0	0.0055	0.0671	Noco vs Washout	LIMS3	-1	4.6893e-06	0.0727	LIMS3	-1	4.5981e-09	0.0747
5	siGFP	LOC118430	1	0.0007	0.0515	1	0.00018266	0.046		DMSO vs Noco	LOC118430	1	5.9805e-07	0.0953	LOC118430	1	3.8268e-12	0.1102	Noco vs Washout	LOC118430	0	0.0086	0.0848	LOC118430	-1	2.1519e-05	0.1002
5	siGFP	LOC143903	0	0.0294	0.0308	0	0.0305	0.0267		DMSO vs Noco	LOC143903	1	7.5087e-20	0.1124	LOC143903	1	8.2644e-16	0.0871	Noco vs Washout	LOC143903	0	0.3487	0.0254	LOC143903	0	0.0247	0.0355
8	siGFP	LPP	1	9.3934e-25	0.0893	1	3.3951e-13	0.0668		DMSO vs Noco	LPP	1	1.6399e-41	0.1216	LPP	1	1.4841e-18	0.0811	Noco vs Washout	LPP	-1	4.4292e-08	0.052	LPP	-1	0.0014	0.032
8	siGFP	LPXN	-1	7.9146e-06	0.0405	-1	7.3988e-06	0.0397		DMSO vs Noco	LPXN	1	1.2708e-59	0.1502	LPXN	1	8.1628e-45	0.1252	Noco vs Washout	LPXN	-1	2.7407e-34	0.1682	LPXN	-1	4.626e-11	0.0894
8	siGFP	LRP1	1	3.1078e-15	0.0647	1	3.0755e-05	0.0362		DMSO vs Noco	LRP1	1	2.2884e-40	0.106	LRP1	1	3.4826e-33	0.0915	Noco vs Washout	LRP1	-1	1.3082e-19	0.0813	LRP1	-1	4.0768e-09	0.0537
8	siGFP	LYN	1	4.2905e-07	0.0596	1	3.3709e-05	0.0451		DMSO vs Noco	LYN	1	5.4122e-25	0.1185	LYN	1	1.4166e-50	0.1503	Noco vs Washout	LYN	-1	1.6783e-25	0.0855	LYN	-1	3.2749e-59	0.117
8	siGFP	MAP2K1	0	0.1391	0.0204	0	0.097	0.0228		DMSO vs Noco	MAP2K1	0	0.0865	0.0273	MAP2K1	1	1.336e-11	0.0778	Noco vs Washout	MAP2K1	-1	0.0016	0.055	MAP2K1	0	0.0475	0.0445
8	siGFP	MAPK1	1	5.1987e-17	0.0803	1	3.7798e-06	0.0472		DMSO vs Noco	MAPK1	1	7.9662e-12	0.0805	MAPK1	1	1.0849e-10	0.075	Noco vs Washout	MAPK1	-1	2.6212e-56	0.2149	MAPK1	-1	1.5765e-31	0.1687
8	siGFP	MAPK3	1	3.3067e-07	0.0534	1	2.0861e-06	0.0522		DMSO vs Noco	MAPK3	1	7.6102e-22	0.1048	MAPK3	1	5.3799e-08	0.0613	Noco vs Washout	MAPK3	-1	1.2796e-07	0.1045	MAPK3	-1	1.5313e-05	0.0878
8	siGFP	MAPK8	0	0.0287	0.0281	0	0.9494	0.0107		DMSO vs Noco	MAPK8	1	2.381e-10	0.075	MAPK8	1	1.3388e-10	0.0778	Noco vs Washout	MAPK8	-1	8.105e-13	0.1341	MAPK8	-1	4.4043e-09	0.1162
5	siGFP	MAPK8IP3	1	0.0012	0.0168	0	0.2051	0.0215		DMSO vs Noco	MAPK8IP3	1	7.1281e-34	0.1409	MAPK8IP3	1	3.3527e-25	0.1348	Noco vs Washout	MAPK8IP3	-1	2.4647e-11	0.0934	MAPK8IP3	-1	1.8352e-09	0.0916
8	siGFP	MARCKS	1	2.1586e-07	0.0516	1	1.102e-07	0.0516		DMSO vs Noco	MARCKS	1	1.6351e-24	0.0968	MARCKS	1	2.4836e-23	0.0919	Noco vs Washout	MARCKS	-1	6.3526e-17	0.0655	MARCKS	-1	1.4668e-23	0.0732
8	siGFP	MCF2	1	6.4069e-06	0.0549	0	0.0054	0.0364		DMSO vs Noco	MCF2	1	5.481e-09	0.0682	MCF2	1	5.8255e-10	0.0673	Noco vs Washout	MCF2	-1	4.9431e-30	0.0848	MCF2	-1	7.7919e-26	0.0743
5	siGFP	MCF2L	1	8.8538e-09	0.0401	1	3.7911e-11	0.0709		DMSO vs Noco	MCF2L	1	4.8616e-17	0.0964	MCF2L	1	5.6856e-11	0.0815	Noco vs Washout	MCF2L	-1	1.2922e-14	0.1185	MCF2L	-1	1.1346e-05	0.0738
8	siGFP	MMP1	1	6.7629e-202	0.3356	1	4.126e-19	0.0811		DMSO vs Noco	MMP1	0	0.3136	0.0231	MMP1	1	6.9323e-18	0.0819	Noco vs Washout	MMP1	-1	1.551e-28	0.1288	MMP1	-1	8.4309e-12	0.075
8	siGFP	MMP14	1	5.3302e-15	0.0676	1	0.00013652	0.0338		DMSO vs Noco	MMP14	1	4.3256e-61	0.1395	MMP14	1	1.0268e-57	0.129	Noco vs Washout	MMP14	-1	1.0227e-25	0.1064	MMP14	-1	5.407e-17	0.083
8	siGFP	MMP2	1	2.7034e-35	0.1046	1	1.2925e-22	0.0765		DMSO vs Noco	MMP2	1	1.0881e-34	0.1179	MMP2	1	1.9247e-39	0.112	Noco vs Washout	MMP2	-1	1.8378e-08	0.0644	MMP2	-1	8.9533e-14	0.0775
5	siGFP	MMP28	0	0.1979	0.0172	0	0.5153	0.0287		DMSO vs Noco	MMP28	0	0.1095	0.0457	MMP28	1	1.7149e-07	0.0968	Noco vs Washout	MMP28	0	0.0681	0.049	MMP28	0	0.0126	0.0551
8	siGFP	MMP3	1	4.1973e-07	0.0442	0	0.5979	0.012		DMSO vs Noco	MMP3	1	2.1261e-53	0.1352	MMP3	1	5.8e-36	0.1054	Noco vs Washout	MMP3	-1	1.948e-05	0.0586	MMP3	0	0.1904	0.0267
8	siGFP	MMP9	1	5.1689e-25	0.0848	1	4.0023e-07	0.0403		DMSO vs Noco	MMP9	1	8.1754e-39	0.1079	MMP9	1	7.7499e-49	0.1095	Noco vs Washout	MMP9	-1	6.5159e-26	0.1001	MMP9	-1	9.3929e-18	0.0817
8	siGFP	MSN	0	0.0081	0.019	0	0.257	0.0116		DMSO vs Noco	MSN	1	3.0195e-232	0.1611	MSN	1	2.2706e-170	0.1362	Noco vs Washout	MSN	-1	4.3436e-05	0.0267	MSN	-1	4.2331e-12	0.0404
8	siGFP	MSX1	-1	2.4634e-22	0.0553	-1	8.1434e-06	0.027		DMSO vs Noco	MSX1	1	0	0.2151	MSX1	1	1.6755e-156	0.1279	Noco vs Washout	MSX1	-1	1.6901e-07	0.0304	MSX1	0	0.1869	0.0115
8	siGFP	MTA1	1	7.1693e-34	0.1316	1	2.2674e-13	0.0672		DMSO vs Noco	MTA1	1	2.4776e-07	0.0795	MTA1	1	1.0133e-11	0.088	Noco vs Washout	MTA1	0	0.2919	0.0951	MTA1	-1	0.0013	0.1379	Washout: not enough images/result not reliable!
8	siGFP	MTA2	1	0.00017437	0.0325	0	0.0064	0.025		DMSO vs Noco	MTA2	1	3.8704e-40	0.1036	MTA2	1	2.8321e-43	0.1026	Noco vs Washout	MTA2	-1	4.7445e-08	0.0496	MTA2	-1	5.0629e-10	0.0543
8	siGFP	MTSS1	1	4.0462e-18	0.0722	1	3.2411e-08	0.05		DMSO vs Noco	MTSS1	1	2.6652e-39	0.1323	MTSS1	1	7.604e-23	0.1037	Noco vs Washout	MTSS1	-1	4.5015e-46	0.146	MTSS1	-1	1.0375e-18	0.0965
8	siGFP	MUC1	1	6.1229e-21	0.0533	1	7.1965e-09	0.0331		DMSO vs Noco	MUC1	1	0	0.1957	MUC1	1	9.3084e-188	0.1327	Noco vs Washout	MUC1	-1	1.6339e-101	0.1147	MUC1	-1	3.9289e-20	0.048
8	siGFP	MYBL2	1	4.7875e-26	0.064	1	1.3738e-09	0.0376		DMSO vs Noco	MYBL2	1	6.0689e-225	0.171	MYBL2	1	1.5187e-126	0.1257	Noco vs Washout	MYBL2	-1	1.1858e-47	0.085	MYBL2	-1	6.7986e-06	0.0278
8	siGFP	MYH10	1	7.3393e-55	0.1005	1	7.8264e-26	0.0694		DMSO vs Noco	MYH10	1	1.2252e-79	0.1243	MYH10	1	2.9428e-87	0.1284	Noco vs Washout	MYH10	-1	9.2647e-48	0.0896	MYH10	-1	5.5031e-32	0.0691
8	siGFP	MYH9	-1	4.1439e-35	0.0876	-1	1.3175e-28	0.0747		DMSO vs Noco	MYH9	1	1.561e-55	0.111	MYH9	1	8.3219e-91	0.1316	Noco vs Washout	MYH9	-1	2.415e-21	0.0582	MYH9	-1	7.1621e-19	0.0512
8	siGFP	MYL5	1	1.6267e-31	0.0769	1	6.2726e-09	0.0386		DMSO vs Noco	MYL5	1	1.6261e-140	0.1642	MYL5	1	5.8132e-122	0.1429	Noco vs Washout	MYL5	-1	1.4749e-84	0.1171	MYL5	-1	8.9378e-28	0.0607
8	siGFP	MYL6	1	2.7293e-27	0.0651	1	5.9725e-07	0.0316		DMSO vs Noco	MYL6	1	1.4623e-259	0.2053	MYL6	1	2.2819e-133	0.1428	Noco vs Washout	MYL6	-1	2.1753e-76	0.1104	MYL6	-1	1.4645e-40	0.0755
8	siGFP	MYLK	0	0.0263	0.021	0	0.0089	0.0203		DMSO vs Noco	MYLK	1	1.6673e-117	0.1692	MYLK	1	1.2447e-115	0.141	Noco vs Washout	MYLK	-1	1.3168e-85	0.1608	MYLK	-1	2.9659e-61	0.1173
8	siGFP	MYO10	0	0.9632	0.0075	0	0.6358	0.0096		DMSO vs Noco	MYO10	1	3.5925e-89	0.1483	MYO10	1	6.407e-65	0.1063	Noco vs Washout	MYO10	-1	1.4493e-286	0.2338	MYO10	-1	8.5351e-253	0.1861
5	siGFP	MYO15A	0	0.1989	0.0295	1	0.0022	0.0516		DMSO vs Noco	MYO15A	1	5.6567e-12	0.1024	MYO15A	1	0.0023	0.0532	Noco vs Washout	MYO15A	0	0.5292	0.0275	MYO15A	0	0.0512	0.049
8	siGFP	MYO1B	0	0.014	0.0186	1	0.0012	0.0208		DMSO vs Noco	MYO1B	1	4.3525e-185	0.1531	MYO1B	1	4.3065e-145	0.1257	Noco vs Washout	MYO1B	-1	4.1254e-13	0.044	MYO1B	-1	2.7137e-05	0.0248
8	siGFP	MYO1C	0	0.4136	0.0124	0	0.5249	0.0102		DMSO vs Noco	MYO1C	1	5.4093e-96	0.1535	MYO1C	1	2.1887e-65	0.1138	Noco vs Washout	MYO1C	-1	2.0707e-71	0.132	MYO1C	-1	1.8618e-41	0.0906
8	siGFP	MYO5A	1	4.7254e-12	0.0487	0	0.0059	0.0202		DMSO vs Noco	MYO5A	1	2.078e-76	0.1339	MYO5A	1	2.7239e-111	0.1405	Noco vs Washout	MYO5A	-1	2.2975e-75	0.1367	MYO5A	-1	5.9401e-61	0.1103
8	siGFP	MYO6	-1	1.173e-30	0.0832	-1	4.669e-18	0.0573		DMSO vs Noco	MYO6	1	9.8608e-226	0.2271	MYO6	1	2.6809e-163	0.1746	Noco vs Washout	MYO6	-1	7.0245e-129	0.1834	MYO6	-1	2.6504e-94	0.1437
8	siGFP	MYO7A	-1	1.8167e-44	0.1037	-1	9.6466e-35	0.0829		DMSO vs Noco	MYO7A	1	4.3755e-239	0.2378	MYO7A	1	1.3395e-172	0.1846	Noco vs Washout	MYO7A	-1	2.4568e-35	0.0928	MYO7A	-1	4.527e-36	0.0873
8	siGFP	MYO9A	1	5.1618e-14	0.0544	1	8.793e-10	0.0394		DMSO vs Noco	MYO9A	1	7.8169e-49	0.0928	MYO9A	1	2.4363e-44	0.0758	Noco vs Washout	MYO9A	-1	5.4012e-114	0.1282	MYO9A	-1	2.0367e-82	0.0941
5	siGFP	MYO9B	1	2.9994e-19	0.1036	1	1.7707e-13	0.0759		DMSO vs Noco	MYO9B	1	3.0465e-13	0.0902	MYO9B	1	1.8616e-21	0.1005	Noco vs Washout	MYO9B	-1	3.5375e-06	0.0602	MYO9B	-1	5.4397e-09	0.0655
8	siGFP	MYOM1	0	0.1136	0.0185	0	0.0057	0.0268		DMSO vs Noco	MYOM1	1	1.0296e-29	0.0984	MYOM1	1	1.9097e-14	0.0654	Noco vs Washout	MYOM1	-1	1.3022e-15	0.0762	MYOM1	-1	1.4815e-07	0.0497
8	siGFP	NCAM1	0	0.008	0.0238	0	0.0464	0.0173		DMSO vs Noco	NCAM1	1	2.278e-84	0.1376	NCAM1	1	5.9242e-57	0.0979	Noco vs Washout	NCAM1	-1	1.3041e-218	0.1985	NCAM1	-1	7.991e-209	0.1682
8	siGFP	NCK1	-1	0.00021199	0.0298	-1	5.5297e-06	0.0322		DMSO vs Noco	NCK1	1	4.2532e-151	0.1924	NCK1	1	2.6414e-106	0.1449	Noco vs Washout	NCK1	-1	2.3605e-94	0.1462	NCK1	-1	1.402e-78	0.1205
8	siGFP	NCK2	-1	4.8588e-09	0.0733	0	0.0112	0.0415		DMSO vs Noco	NCK2	0	0.0483	0.0418	NCK2	0	0.3909	0.0301	Noco vs Washout	NCK2	0	0.3108	0.029	NCK2	0	0.1034	0.0392
5	siGFP	NCKIPSD	1	1.1763e-28	0.1291	1	8.7844e-12	0.0834		DMSO vs Noco	NCKIPSD	0	0.0087	0.0406	NCKIPSD	1	3.4469e-17	0.1074	Noco vs Washout	NCKIPSD	0	0.4289	0.0493	NCKIPSD	0	0.416	0.0525
8	siGFP	NEDD9	0	0.1171	0.0182	1	6.7345e-05	0.031		DMSO vs Noco	NEDD9	1	6.2165e-56	0.1312	NEDD9	1	9.0302e-48	0.1079	Noco vs Washout	NEDD9	-1	7.1633e-14	0.0635	NEDD9	-1	7.7652e-29	0.0815
8	siGFP	NET1	1	6.4405e-24	0.0604	1	1.5277e-29	0.0702		DMSO vs Noco	NET1	1	7.2914e-39	0.078	NET1	1	8.0586e-27	0.07	Noco vs Washout	NET1	-1	6.3931e-05	0.0256	NET1	-1	0.0018	0.023
5	siGFP	NEXN	0	0.0088	0.0518	0	0.6555	0.0192	only 5 images in DMSO	DMSO vs Noco	NEXN	0	0.0129	0.0605	NEXN	1	6.9568e-08	0.091	Noco vs Washout	NEXN	0	0.8377	0.0253	NEXN	0	0.4217	0.0299
8	siGFP	NF1	1	1.8799e-09	0.0504	1	9.1591e-15	0.0571		DMSO vs Noco	NF1	1	1.9731e-38	0.1101	NF1	1	2.1031e-25	0.0765	Noco vs Washout	NF1	-1	5.6619e-47	0.12	NF1	-1	3.7097e-39	0.0941
8	siGFP	NF2	0	0.3484	0.0178	0	0.493	0.0137		DMSO vs Noco	NF2	1	1.7055e-50	0.1618	NF2	1	3.1734e-29	0.1039	Noco vs Washout	NF2	-1	1.1824e-60	0.153	NF2	-1	1.5825e-24	0.0834
5	Dh.IV	NGEF	1	6.0924e-05	0.0349	0	0.0196	0.0264		DMSO vs Noco	NGEF	1	1.9762e-68	0.1914	NGEF	1	1.3167e-49	0.1727	Noco vs Washout	NGEF	-1	3.1567e-35	0.1535	NGEF	-1	6.1643e-34	0.1584
5	Dh.IV	NGFRAP1	0	0.0171	0.0563	0	0.3398	0.0398	only 76 of 160 DMSO-images	DMSO vs Noco	NGFRAP1	1	7.1292e-14	0.1381	NGFRAP1	1	1.1513e-20	0.1915	Noco vs Washout	NGFRAP1	0	0.0478	0.0629	NGFRAP1	0	0.0107	0.0798	only 40% of images are left after analysis
8	siGFP	NME3	1	4.0495e-10	0.0505	0	0.095	0.0172		DMSO vs Noco	NME3	1	1.7007e-08	0.0468	NME3	1	7.7729e-22	0.0682	Noco vs Washout	NME3	-1	1.0326e-11	0.0532	NME3	-1	1.2167e-19	0.0621
8	siGFP	NRAS	1	2.9348e-25	0.0862	1	5.3759e-28	0.0828		DMSO vs Noco	NRAS	1	5.3798e-23	0.0901	NRAS	1	8.1125e-16	0.0654	Noco vs Washout	NRAS	-1	6.6725e-48	0.1293	NRAS	-1	1.7395e-47	0.1156
8	siGFP	NRCAM	0	0.5153	0.0125	0	0.9195	0.0078		DMSO vs Noco	NRCAM	1	4.3129e-56	0.1293	NRCAM	1	5.321e-66	0.1261	Noco vs Washout	NRCAM	-1	1.0732e-23	0.0922	NRCAM	-1	1.1315e-24	0.0834
8	siGFP	NRP1	1	7.3501e-83	0.1181	1	3.3578e-40	0.0865		DMSO vs Noco	NRP1	1	4.0728e-26	0.0647	NRP1	1	2.3046e-20	0.0596	Noco vs Washout	NRP1	-1	1.6407e-279	0.1816	NRP1	-1	3.3434e-150	0.1336
8	siGFP	NRP2	0	0.3722	0.0154	0	0.0134	0.0263		DMSO vs Noco	NRP2	1	5.4914e-48	0.1266	NRP2	1	8.096e-28	0.0933	Noco vs Washout	NRP2	-1	2.6056e-06	0.0507	NRP2	0	0.2242	0.0203
8	siGFP	NUMB	1	0.00090851	0.034	1	0.00014532	0.0405		DMSO vs Noco	NUMB	1	5.506e-12	0.1236	NUMB	1	9.8033e-08	0.1002	Noco vs Washout	NUMB	0	0.9551	0.0224	NUMB	0	1	0.0141
8	siGFP	OPHN1	0	0.0598	0.0223	0	0.0247	0.022		DMSO vs Noco	OPHN1	1	6.2276e-12	0.064	OPHN1	1	7.0825e-21	0.0749	Noco vs Washout	OPHN1	-1	6.7617e-38	0.1116	OPHN1	-1	1.9847e-27	0.0847
5	Dh.IV	OSTF1	1	0.0011	0.0717	0	0.9032	0.0247	only 76 of 160 DMSO-images	DMSO vs Noco	OSTF1	0	0.5486	0.0328	OSTF1	1	0.00014876	0.0943	Noco vs Washout	OSTF1	0	0.0162	0.0708	OSTF1	0	0.1068	0.0621	only 40% of images are left after analysis
5	Dh.IV	PABPC1	1	0.00032509	0.1085	0	0.998	0.0234	only 76 of 160 DMSO-images	DMSO vs Noco	PABPC1	0	0.3601	0.0481	PABPC1	0	0.019	0.0865	Noco vs Washout	PABPC1	0	0.2246	0.0445	PABPC1	0	0.5757	0.0353	only 40% of images are left after analysis
5	Dh.IV	PACE-1	0	0.0098	0.0436	1	0.00052425	0.0542		DMSO vs Noco	PACE-1	0	0.1485	0.0305	PACE-1	0	0.9998	0.0098	Noco vs Washout	PACE-1	-1	1.187e-10	0.089	PACE-1	-1	8.2588e-07	0.0799
8	siGFP	PAK1	1	2.6336e-05	0.0368	0	0.2377	0.0153		DMSO vs Noco	PAK1	1	5.9072e-07	0.0454	PAK1	1	4.6041e-11	0.0529	Noco vs Washout	PAK1	-1	6.4249e-16	0.0668	PAK1	-1	3.6355e-12	0.0516
8	siGFP	PAK2	1	1.9535e-12	0.0538	1	2.1776e-05	0.0309		DMSO vs Noco	PAK2	0	0.172	0.015	PAK2	0	0.0187	0.019	Noco vs Washout	PAK2	-1	0.00070125	0.0233	PAK2	0	0.8208	0.0073
8	siGFP	PAK3	0	0.0209	0.0225	0	0.3026	0.0135		DMSO vs Noco	PAK3	0	0.0192	0.0221	PAK3	1	2.2853e-10	0.0449	Noco vs Washout	PAK3	-1	1.5399e-23	0.074	PAK3	-1	1.4344e-36	0.0863
8	siGFP	PAK4	0	0.8691	0.007	0	0.0266	0.0185		DMSO vs Noco	PAK4	1	3.2233e-68	0.1255	PAK4	1	2.0468e-75	0.137	Noco vs Washout	PAK4	-1	5.0816e-34	0.1024	PAK4	-1	4.2541e-23	0.0869
5	Dh.IV	PAK6	1	1.2251e-07	0.0648	1	0.0014	0.0457		DMSO vs Noco	PAK6	1	2.6349e-15	0.0974	PAK6	1	1.3902e-16	0.1118	Noco vs Washout	PAK6	-1	5.5463e-11	0.11	PAK6	-1	0.0016	0.0616
5	Dh.IV	PAK7	1	5.1249e-06	0.053	0	0.0086	0.0362		DMSO vs Noco	PAK7	1	4.3394e-07	0.0613	PAK7	1	6.9314e-10	0.0759	Noco vs Washout	PAK7	0	0.1151	0.0347	PAK7	0	0.0298	0.044
5	siGFP	PARD6A	0	0.032	0.0369	0	0.0074	0.0494		DMSO vs Noco	PARD6A	1	1.0639e-08	0.0794	PARD6A	0	0.018	0.0464	Noco vs Washout	PARD6A	-1	6.8052e-10	0.0783	PARD6A	0	0.0846	0.0337
8	siGFP	PARG1	1	2.7404e-41	0.0749	1	2.0879e-44	0.0782		DMSO vs Noco	PARG1	1	1.9891e-34	0.0633	PARG1	1	4.4637e-25	0.0532	Noco vs Washout	PARG1	-1	3.8018e-274	0.171	PARG1	-1	2.5275e-181	0.1373
5	Dh.IV	PARVA	1	5.5057e-20	0.1061	1	0.00079985	0.0417		DMSO vs Noco	PARVA	1	0.00062278	0.0487	PARVA	1	9.5316e-15	0.1016	Noco vs Washout	PARVA	0	0.4832	0.0434	PARVA	0	0.2465	0.0558
5	siGFP	PARVB	1	5.5761e-11	0.0818	1	7.109e-10	0.0906		DMSO vs Noco	PARVB	1	8.139e-07	0.0726	PARVB	1	0.0025	0.0544	Noco vs Washout	PARVB	0	0.0388	0.1109	PARVB	0	0.1924	0.09
5	siGFP	PARVG	1	9.2582e-11	0.0342	1	8.2038e-06	0.0496		DMSO vs Noco	PARVG	0	0.0129	0.0562	PARVG	0	0.0068	0.053	Noco vs Washout	PARVG	-1	0.0016	0.0696	PARVG	0	0.007	0.0577
8	siGFP	PDCD6IP	1	3.8669e-39	0.0947	1	7.7059e-14	0.0576		DMSO vs Noco	PDCD6IP	1	9.8299e-34	0.1024	PDCD6IP	1	7.2437e-39	0.1114	Noco vs Washout	PDCD6IP	-1	3.5951e-17	0.0723	PDCD6IP	-1	4.4158e-14	0.0694
8	siGFP	PDK1	-1	1.1882e-23	0.0731	-1	1.9064e-24	0.065		DMSO vs Noco	PDK1	1	5.527e-94	0.1225	PDK1	1	9.8884e-122	0.1199	Noco vs Washout	PDK1	-1	2.5556e-98	0.1419	PDK1	-1	1.2021e-67	0.1053
8	siGFP	PDLIM1	1	4.0936e-14	0.0739	1	2.2116e-06	0.0475		DMSO vs Noco	PDLIM1	1	4.9878e-20	0.1044	PDLIM1	1	9.4333e-14	0.0835	Noco vs Washout	PDLIM1	-1	1.6393e-09	0.1257	PDLIM1	-1	0.00086193	0.0778
5	siGFP	PDLIM3	1	0.00064796	0.0341	0	0.8716	0.0118		DMSO vs Noco	PDLIM3	1	5.9556e-16	0.0989	PDLIM3	1	4.1013e-10	0.0853	Noco vs Washout	PDLIM3	0	0.2658	0.0327	PDLIM3	0	0.6407	0.0265
8	siGFP	PDPK1	-1	0.00079315	0.0283	0	0.9476	0.0071		DMSO vs Noco	PDPK1	1	9.0571e-41	0.0903	PDPK1	1	1.9813e-15	0.0505	Noco vs Washout	PDPK1	-1	5.2213e-12	0.0549	PDPK1	0	0.0064	0.0232
5	siGFP	PELO	1	1.2675e-09	0.0709	1	5.2579e-05	0.0502		DMSO vs Noco	PELO	1	6.3056e-20	0.1103	PELO	1	1.5326e-22	0.1267	Noco vs Washout	PELO	0	0.0932	0.0462	PELO	-1	7.6588e-05	0.0875
8	siGFP	PFN1	0	0.7242	0.0106	0	0.4656	0.0114		DMSO vs Noco	PFN1	1	5.8793e-39	0.0956	PFN1	1	2.9569e-29	0.0729	Noco vs Washout	PFN1	-1	1.6577e-95	0.161	PFN1	-1	5.2898e-46	0.104
8	siGFP	PFN2	0	0.1512	0.0174	0	0.9743	0.0065		DMSO vs Noco	PFN2	1	1.1275e-16	0.0589	PFN2	1	1.5636e-21	0.0586	Noco vs Washout	PFN2	-1	3.0216e-13	0.056	PFN2	-1	1.2082e-16	0.0558
8	siGFP	PHB	-1	1.2824e-19	0.0702	-1	2.9371e-08	0.0397		DMSO vs Noco	PHB	1	7.1797e-50	0.104	PHB	1	1.305e-37	0.0824	Noco vs Washout	PHB	-1	2.0305e-34	0.0896	PHB	-1	2.6468e-40	0.0899
8	siGFP	PIK3CA	-1	6.7647e-07	0.0445	0	0.526	0.0121		DMSO vs Noco	PIK3CA	1	1.9522e-38	0.0965	PIK3CA	1	3.0493e-12	0.0485	Noco vs Washout	PIK3CA	-1	5.8867e-27	0.0653	PIK3CA	-1	1.6052e-12	0.0394
8	siGFP	PIK3CB	-1	3.2953e-16	0.0646	0	0.0062	0.023		DMSO vs Noco	PIK3CB	1	1.5154e-58	0.1048	PIK3CB	1	1.0134e-44	0.0815	Noco vs Washout	PIK3CB	-1	1.2843e-172	0.1603	PIK3CB	-1	1.7207e-167	0.1398
8	siGFP	PIK3CG	-1	4.9349e-15	0.0643	-1	0.0022	0.0245		DMSO vs Noco	PIK3CG	1	1.9483e-32	0.0856	PIK3CG	1	1.9081e-18	0.0573	Noco vs Washout	PIK3CG	-1	1.9962e-133	0.1577	PIK3CG	-1	7.0828e-69	0.1027
8	siGFP	PIK3R1	-1	0.00072181	0.0287	0	0.3673	0.012		DMSO vs Noco	PIK3R1	1	1.3119e-23	0.066	PIK3R1	1	4.5526e-14	0.043	Noco vs Washout	PIK3R1	-1	1.74e-57	0.0943	PIK3R1	-1	1.5663e-45	0.0723
8	siGFP	PIK3R2	0	0.8185	0.0099	1	0.0024	0.0237		DMSO vs Noco	PIK3R2	1	1.4783e-35	0.0855	PIK3R2	1	6.8162e-27	0.0644	Noco vs Washout	PIK3R2	-1	9.5136e-64	0.1044	PIK3R2	-1	3.2908e-70	0.0959
8	siGFP	PIK3R3	1	5.6156e-28	0.1097	1	6.7692e-18	0.0873		DMSO vs Noco	PIK3R3	0	0.248	0.0335	PIK3R3	1	4.7493e-05	0.0716	Noco vs Washout	PIK3R3	-1	9.3319e-05	0.0796	PIK3R3	-1	8.6586e-07	0.0968
5	siGFP	PIP5K1A	1	8.1192e-21	0.1004	1	1.6905e-23	0.0959		DMSO vs Noco	PIP5K1A	0	0.006	0.0375	PIP5K1A	1	0.0015	0.0357	Noco vs Washout	PIP5K1A	0	0.3273	0.0228	PIP5K1A	0	0.4224	0.0192
5	siGFP	PIP5K1B	1	2.107e-24	0.1188	1	3.1224e-26	0.1064		DMSO vs Noco	PIP5K1B	1	0.00011127	0.0528	PIP5K1B	1	2.9388e-07	0.0575	Noco vs Washout	PIP5K1B	-1	0.00019238	0.0501	PIP5K1B	0	0.2085	0.0224
5	siGFP	PIP5K1C	1	0.00073955	0.048	1	7.5427e-07	0.059		DMSO vs Noco	PIP5K1C	0	0.3996	0.0249	PIP5K1C	1	1.8863e-06	0.0608	Noco vs Washout	PIP5K1C	0	0.4842	0.0266	PIP5K1C	-1	6.6441e-05	0.0581
8	Dh.IV	PKD1	-1	6.5813e-05	0.0324	0	0.9209	0.0082		DMSO vs Noco	PKD1	1	3.3452e-56	0.1447	PKD1	1	2.3017e-47	0.1341	Noco vs Washout	PKD1	0	0.0056	0.0332	PKD1	0	0.0955	0.0264
8	Dh.IV	PKD2	-1	5.9368e-05	0.0289	-1	9.4061e-06	0.0333		DMSO vs Noco	PKD2	1	1.0571e-109	0.1662	PKD2	1	1.3513e-90	0.1608	Noco vs Washout	PKD2	-1	1.6172e-05	0.041	PKD2	-1	3.1551e-05	0.0417
8	Dh.IV	PLAUR	0	0.0894	0.0157	0	0.7609	0.0085		DMSO vs Noco	PLAUR	1	1.1919e-53	0.1029	PLAUR	1	4.0468e-59	0.1126	Noco vs Washout	PLAUR	-1	9.6268e-09	0.0435	PLAUR	-1	0.0012	0.028
8	Dh.IV	PLCG1	1	3.1063e-15	0.0513	1	3.1591e-07	0.035		DMSO vs Noco	PLCG1	1	5.8602e-84	0.1255	PLCG1	1	3.7494e-49	0.0988	Noco vs Washout	PLCG1	-1	1.6509e-67	0.1157	PLCG1	-1	1.4212e-15	0.0573
8	Dh.IV	PLCG2	-1	0.0016	0.0261	0	0.0779	0.0201		DMSO vs Noco	PLCG2	1	5.7439e-104	0.1662	PLCG2	1	1.5929e-37	0.1098	Noco vs Washout	PLCG2	-1	9.5783e-49	0.116	PLCG2	-1	5.09e-16	0.0739
8	Dh.IV	PLD1	1	3.5343e-26	0.078	1	8.5776e-33	0.0852		DMSO vs Noco	PLD1	1	1.7587e-33	0.1054	PLD1	1	7.6124e-43	0.1132	Noco vs Washout	PLD1	-1	5.6569e-27	0.0979	PLD1	-1	1.8455e-30	0.0977
8	Dh.IV	PLD2	1	0	0.426	1	9.5053e-112	0.1769		DMSO vs Noco	PLD2	-1	5.3473e-14	0.0947	PLD2	0	0.0077	0.0373	Noco vs Washout	PLD2	-1	1.7745e-17	0.4002	PLD2	-1	2.5635e-08	0.3024
8	Dh.IV	PLEC1	1	1.6466e-21	0.0805	1	1.2983e-16	0.0723		DMSO vs Noco	PLEC1	1	3.3919e-22	0.0913	PLEC1	1	3.7389e-10	0.0634	Noco vs Washout	PLEC1	0	0.5085	0.0321	PLEC1	0	0.8297	0.0301
8	siGFP	PLEKHC1	1	9.9594e-06	0.0331	1	2.5427e-16	0.0545		DMSO vs Noco	PLEKHC1	1	5.3812e-95	0.1443	PLEKHC1	1	9.5276e-67	0.1113	Noco vs Washout	PLEKHC1	-1	7.929e-18	0.052	PLEKHC1	-1	3.5891e-06	0.0272
8	Dh.IV	PLS1	1	2.6515e-39	0.0945	1	1.3433e-30	0.0837		DMSO vs Noco	PLS1	1	1.0968e-80	0.1659	PLS1	1	3.8298e-47	0.1304	Noco vs Washout	PLS1	-1	7.2733e-05	0.0626	PLS1	-1	2.5968e-06	0.081
8	Dh.IV	PLS3	1	1.4857e-10	0.0452	1	2.0787e-13	0.0543		DMSO vs Noco	PLS3	1	1.1111e-52	0.1099	PLS3	1	5.7799e-20	0.0724	Noco vs Washout	PLS3	0	0.107	0.0291	PLS3	0	0.0216	0.0405
8	siGFP	PLXNA1	1	8.0894e-06	0.0589	1	3.9911e-06	0.0666		DMSO vs Noco	PLXNA1	1	6.1236e-08	0.0741	PLXNA1	1	0.0013	0.0506	Noco vs Washout	PLXNA1	-1	2.7904e-08	0.066	PLXNA1	0	0.1065	0.0285
8	siGFP	PLXNB1	0	0.8364	0.0132	0	0.5752	0.0178		DMSO vs Noco	PLXNB1	1	1.9043e-08	0.067	PLXNB1	1	2.2747e-09	0.0741	Noco vs Washout	PLXNB1	-1	1.2501e-33	0.1113	PLXNB1	-1	1.1464e-08	0.0575
8	siGFP	POSTN	1	2.122e-37	0.1058	1	8.1998e-23	0.0823		DMSO vs Noco	POSTN	1	1.6527e-16	0.0754	POSTN	1	1.7859e-12	0.0635	Noco vs Washout	POSTN	-1	7.0484e-05	0.0447	POSTN	0	0.8744	0.0116
8	siGFP	PPFIA1	1	5.6432e-17	0.1081	1	2.4475e-15	0.1042		DMSO vs Noco	PPFIA1	0	0.8854	0.2684	PPFIA1	0	0.9917	0.1456	Noco vs Washout	PPFIA1	0	0.971	0.2262	PPFIA1	0	0.9624	0.1705
8	siGFP	PPFIA4	1	6.0185e-15	0.1547	1	8.9151e-08	0.1123		DMSO vs Noco	PPFIA4	0	0.133	0.0455	PPFIA4	0	1	0.0125	Noco vs Washout	PPFIA4	0	0.0098	0.0408	PPFIA4	0	0.0063	0.0413	empty wells.
8	siGFP	PPP1R12B	1	2.479e-58	0.1228	1	1.5215e-53	0.1036		DMSO vs Noco	PPP1R12B	1	7.0456e-25	0.0782	PPP1R12B	1	4.9013e-17	0.0547	Noco vs Washout	PPP1R12B	-1	4.2014e-149	0.1746	PPP1R12B	-1	6.474e-110	0.1294
5	siGFP	PPP1R13B	1	7.9709e-07	0.0319	1	1.0984e-05	0.0517		DMSO vs Noco	PPP1R13B	1	2.7964e-19	0.1032	PPP1R13B	1	3.0015e-16	0.1034	Noco vs Washout	PPP1R13B	-1	3.7366e-07	0.0948	PPP1R13B	-1	0.0023	0.0652
8	siGFP	PPP2R4	0	0.007	0.0336	0	0.5756	0.0162		DMSO vs Noco	PPP2R4	1	3.3549e-58	0.1838	PPP2R4	1	1.2117e-24	0.1188	Noco vs Washout	PPP2R4	-1	6.0236e-51	0.1518	PPP2R4	-1	2.0372e-16	0.0883
5	siGFP	PREX1	1	6.6462e-13	0.0814	1	2.5359e-30	0.1145		DMSO vs Noco	PREX1	1	1.0092e-12	0.0831	PREX1	1	5.1593e-09	0.0623	Noco vs Washout	PREX1	-1	1.5133e-07	0.0715	PREX1	-1	1.8587e-05	0.0535
8	siGFP	PRKACA	1	1.0535e-23	0.1086	1	1.0041e-09	0.072		DMSO vs Noco	PRKACA	1	1.5668e-21	0.1253	PRKACA	1	2.0489e-07	0.0727	Noco vs Washout	PRKACA	-1	3.9289e-52	0.192	PRKACA	-1	1.5523e-17	0.1155
8	siGFP	PRKCL1	1	1.7372e-20	0.0905	1	2.6793e-05	0.0441		DMSO vs Noco	PRKCL1	1	6.9709e-06	0.0536	PRKCL1	0	0.01	0.036	Noco vs Washout	PRKCL1	-1	2.6425e-26	0.1091	PRKCL1	-1	8.0012e-06	0.0507
8	siGFP	PRKCM	1	4.868e-12	0.0684	1	0.00049754	0.0397		DMSO vs Noco	PRKCM	0	0.0437	0.0301	PRKCM	1	2.0463e-12	0.0833	Noco vs Washout	PRKCM	-1	9.1225e-06	0.0931	PRKCM	-1	1.3576e-05	0.0935
8	siGFP	PSTPIP1	0	0.7837	0.011	0	0.2435	0.0182		DMSO vs Noco	PSTPIP1	1	1.7707e-25	0.1035	PSTPIP1	1	1.125e-24	0.1078	Noco vs Washout	PSTPIP1	0	0.1999	0.0315	PSTPIP1	0	0.163	0.0343
8	Dh.IV	PTEN	0	0.0057	0.0486	0	0.6393	0.0207		DMSO vs Noco	PTEN	1	2.8907e-14	0.1011	PTEN	1	3.1005e-08	0.0767	Noco vs Washout	PTEN	-1	1.7539e-29	0.1276	PTEN	-1	1.6778e-16	0.0961
8	Dh.IV	PTK2	1	3.4414e-07	0.148	-1	0.00066384	0.1219		DMSO vs Noco	PTK2	-1	0.0014	0.0953	PTK2	1	1.145e-06	0.1644	Noco vs Washout	PTK2	-1	0.00024162	0.0441	PTK2	-1	4.3402e-14	0.0907
8	siGFP	PTK2B	-1	0.00011816	0.046	-1	1.5128e-06	0.0602		DMSO vs Noco	PTK2B	1	7.1712e-26	0.1173	PTK2B	1	5.7089e-29	0.1329	Noco vs Washout	PTK2B	-1	1.232e-20	0.0785	PTK2B	-1	6.4979e-10	0.057
8	Dh.IV	PTK6	0	0.1132	0.0363	0	0.9872	0.0135		DMSO vs Noco	PTK6	0	0.4903	0.0231	PTK6	0	0.9989	0.0109	Noco vs Washout	PTK6	1	0.00012148	0.0399	PTK6	0	0.0111	0.0323
8	Dh.IV	PTPN1	1	7.8134e-06	0.0835	0	0.0166	0.0514		DMSO vs Noco	PTPN1	0	0.559	0.0271	PTPN1	0	0.1932	0.0371	Noco vs Washout	PTPN1	-1	4.4182e-21	0.1201	PTPN1	-1	8.6673e-06	0.0633
5	siGFP	PTPN11	1	8.5079e-11	0.0737	1	1.1802e-08	0.0565		DMSO vs Noco	PTPN11	0	0.0246	0.0354	PTPN11	1	2.1258e-08	0.06	Noco vs Washout	PTPN11	0	0.6103	0.0181	PTPN11	0	0.117	0.0247
8	Dh.IV	PTPN12	0	0.9866	0.0102	0	0.1408	0.0247		DMSO vs Noco	PTPN12	1	1.8297e-22	0.0921	PTPN12	1	1.5529e-22	0.0898	Noco vs Washout	PTPN12	-1	7.1026e-22	0.1244	PTPN12	-1	6.0273e-11	0.0846
8	Dh.IV	PTPN2	0	0.2885	0.0309	0	0.7851	0.022		DMSO vs Noco	PTPN2	1	1.6607e-05	0.0681	PTPN2	1	5.3136e-08	0.0945	Noco vs Washout	PTPN2	-1	4.4013e-05	0.0462	PTPN2	-1	1.9725e-12	0.0786
8	Dh.IV	PTPN6	-1	1.0811e-20	0.1095	-1	4.3427e-05	0.0487		DMSO vs Noco	PTPN6	1	4.7915e-29	0.0945	PTPN6	1	7.7792e-19	0.0755	Noco vs Washout	PTPN6	-1	5.9905e-17	0.0924	PTPN6	-1	1.6652e-09	0.0664
5	siGFP	PTPNS1	0	0.0076	0.0331	1	0.00025377	0.0351		DMSO vs Noco	PTPNS1	1	6.8393e-25	0.1068	PTPNS1	1	1.0647e-24	0.0929	Noco vs Washout	PTPNS1	-1	7.4842e-11	0.072	PTPNS1	-1	9.0553e-13	0.0679
8	Dh.IV	PTPRA	-1	0.00010563	0.0486	-1	3.8481e-09	0.0675		DMSO vs Noco	PTPRA	0	0.0547	0.0223	PTPRA	1	3.4643e-06	0.0429	Noco vs Washout	PTPRA	0	0.023	0.0433	PTPRA	0	0.007	0.0519
8	Dh.IV	PTPRD	-1	5.6318e-05	0.051	-1	1.2484e-09	0.0696		DMSO vs Noco	PTPRD	1	4.8275e-15	0.0641	PTPRD	1	1.2151e-26	0.0839	Noco vs Washout	PTPRD	1	0.0018	0.0742	PTPRD	0	0.1454	0.0495
8	Dh.IV	PTPRF	-1	1.1099e-13	0.0879	-1	5.3526e-08	0.0629		DMSO vs Noco	PTPRF	1	1.0239e-71	0.1496	PTPRF	1	1.4705e-58	0.1391	Noco vs Washout	PTPRF	0	0.7044	0.0198	PTPRF	-1	0.00038909	0.0585
8	Dh.IV	PTPRH	0	0.0702	0.0554	0	0.5224	0.0372	siGFP DMSO was larger than noco in siGFP	DMSO vs Noco	PTPRH	1	1.6129e-09	0.1221	PTPRH	1	3.3736e-06	0.1021	Noco vs Washout	PTPRH	-1	4.732e-38	0.1602	PTPRH	-1	1.4922e-24	0.1257
8	Dh.IV	PTPRO	1	8.002e-26	0.1722	1	5.5377e-08	0.1008	siGFP DMSO was larger than noco in siGFP	DMSO vs Noco	PTPRO	0	0.3264	0.0275	PTPRO	0	0.2744	0.031	Noco vs Washout	PTPRO	-1	8.1779e-48	0.1865	PTPRO	-1	8.9431e-13	0.0951
5	siGFP	PTPRT	0	0.0129	0.0674	0	0.0056	0.0398		DMSO vs Noco	PTPRT	1	1.9529e-15	0.0972	PTPRT	1	6.4826e-22	0.1213	Noco vs Washout	PTPRT	-1	4.8321e-14	0.0898	PTPRT	-1	1.4664e-17	0.1024
5	siGFP	PTRH2	0	0.059	0.0316	0	0.222	0.0263		DMSO vs Noco	PTRH2	1	1.3239e-17	0.1123	PTRH2	1	3.9269e-17	0.1118	Noco vs Washout	PTRH2	0	0.0097	0.0859	PTRH2	0	0.0053	0.0897
8	Dh.IV	PVR	1	2.7733e-09	0.1014	0	0.2016	0.0374	siGFP DMSO was larger than noco in siGFP	DMSO vs Noco	PVR	-1	0.00039883	0.0528	PVR	0	0.6719	0.0217	Noco vs Washout	PVR	-1	4.2019e-16	0.0931	PVR	-1	2.2944e-11	0.0852
5	Dh.IV	PVRL3	1	0.0022	0.0595	0	0.999	0.0143	only 76 of 160 DMSO-images	DMSO vs Noco	PVRL3	0	0.0353	0.0806	PVRL3	0	0.1205	0.0704	Noco vs Washout	PVRL3	-1	2.8575e-06	0.1506	PVRL3	0	0.1231	0.075	only 40% of images are left after analysis
8	Dh.IV	PXN	1	1.4817e-44	0.2595	1	9.0586e-13	0.1417	siGFP DMSO was larger than noco in siGFP	DMSO vs Noco	PXN	-1	1.6071e-11	0.1037	PXN	0	0.1284	0.0357	Noco vs Washout	PXN	-1	3.9839e-76	0.1618	PXN	-1	1.4697e-72	0.1802
8	siGFP	RAB11A	-1	1.1278e-07	0.0405	-1	0.0001221	0.0312		DMSO vs Noco	RAB11A	1	3.7046e-45	0.0961	RAB11A	1	1.4994e-71	0.1189	Noco vs Washout	RAB11A	-1	2.8238e-44	0.0955	RAB11A	-1	2.142e-72	0.1188
5	siGFP	RAB21	0	0.6042	0.0529	0	0.1641	0.0341		DMSO vs Noco	RAB21	1	6.2363e-08	0.0983	RAB21	1	5.4782e-08	0.1068	Noco vs Washout	RAB21	-1	0.00067615	0.1539	RAB21	0	0.1323	0.1042
5	Dh.IV	RAB25	0	0.0845	0.0277	1	1.5796e-05	0.0532		DMSO vs Noco	RAB25	1	1.8803e-10	0.0761	RAB25	1	1.6233e-05	0.0547	Noco vs Washout	RAB25	0	0.8673	0.0267	RAB25	0	0.8065	0.029
5	Dh.IV	RABGAP1	1	1.8331e-05	0.044	0	0.1511	0.0233		DMSO vs Noco	RABGAP1	1	6.1137e-17	0.1143	RABGAP1	1	3.0087e-13	0.1082	Noco vs Washout	RABGAP1	-1	0.00018165	0.0602	RABGAP1	0	0.0053	0.0533
5	siGFP	RABGEF1	1	8.3583e-20	0.0831	1	1.4278e-09	0.0628		DMSO vs Noco	RABGEF1	1	2.5135e-08	0.0742	RABGEF1	1	1.0816e-08	0.0825	Noco vs Washout	RABGEF1	-1	3.4058e-05	0.0815	RABGEF1	0	0.0198	0.0595
8	Dh.IV	RAC1	1	3.6191e-12	0.1382	1	2.6973e-06	0.1015	siGFP DMSO was larger than noco in siGFP	DMSO vs Noco	RAC1	1	7.8167e-07	0.0905	RAC1	0	0.2409	0.0363	Noco vs Washout	RAC1	-1	5.2215e-33	0.1602	RAC1	-1	2.9398e-21	0.1326
8	Dh.IV	RAC2	1	5.5598e-18	0.1263	1	2.1865e-06	0.0741	siGFP DMSO was larger than noco in siGFP	DMSO vs Noco	RAC2	0	0.1319	0.0209	RAC2	0	0.3206	0.0156	Noco vs Washout	RAC2	0	0.9981	0.0126	RAC2	0	0.8771	0.0184
8	Dh.IV	RAC3	0	0.0372	0.0403	0	0.9864	0.0133	siGFP DMSO was larger than noco in siGFP	DMSO vs Noco	RAC3	1	1.4752e-12	0.0722	RAC3	1	3.7439e-05	0.0419	Noco vs Washout	RAC3	-1	2.4844e-21	0.1464	RAC3	-1	8.8188e-08	0.0874
8	Dh.IV	RAF1	1	5.0938e-16	0.1324	1	0.0012	0.0592	siGFP DMSO was larger than noco in siGFP	DMSO vs Noco	RAF1	0	0.2107	0.0265	RAF1	1	8.122e-08	0.0693	Noco vs Washout	RAF1	-1	1.802e-21	0.1365	RAF1	-1	2.021e-26	0.1535
8	Dh.IV	RALA	1	1.0583e-21	0.1635	1	1.5045e-10	0.113	siGFP DMSO was larger than noco in siGFP	DMSO vs Noco	RALA	-1	2.5931e-07	0.0695	RALA	0	0.0943	0.0297	Noco vs Washout	RALA	-1	7.8909e-06	0.0574	RALA	-1	3.8761e-16	0.1029
8	Dh.IV	RAP1A	1	6.4813e-36	0.2307	1	6.0166e-11	0.1359	siGFP DMSO was larger than noco in siGFP	DMSO vs Noco	RAP1A	-1	1.573e-11	0.1022	RAP1A	-1	0.00090553	0.0596	Noco vs Washout	RAP1A	-1	1.0627e-15	0.0748	RAP1A	-1	1.0727e-08	0.0559
8	siGFP	RAPGEF1	1	2.722e-19	0.0876	1	4.7951e-05	0.0412		DMSO vs Noco	RAPGEF1	1	0.0014	0.0391	RAPGEF1	1	1.3629e-06	0.053	Noco vs Washout	RAPGEF1	0	0.0198	0.0438	RAPGEF1	0	0.739	0.0187
8	siGFP	RAPGEF2	1	4.6474e-18	0.0771	1	7.4244e-13	0.068		DMSO vs Noco	RAPGEF2	1	2.6328e-26	0.0931	RAPGEF2	1	1.7328e-35	0.1086	Noco vs Washout	RAPGEF2	-1	5.3792e-53	0.138	RAPGEF2	-1	6.9244e-24	0.0978
8	Dh.IV	RASA1	0	0.8986	0.0062	0	0.0383	0.0182	high cell density in siGFP	DMSO vs Noco	RASA1	1	2.7995e-203	0.1781	RASA1	1	2.1382e-128	0.1568	Noco vs Washout	RASA1	-1	8.8656e-24	0.068	RASA1	-1	1.33e-17	0.064
8	Dh.IV	RASGRF1	1	2.436e-32	0.0666	1	1.9209e-16	0.0553	high cell density in siGFP	DMSO vs Noco	RASGRF1	1	1.9863e-179	0.1937	RASGRF1	1	3.4256e-128	0.1737	Noco vs Washout	RASGRF1	-1	2.2011e-154	0.1951	RASGRF1	-1	1.1367e-112	0.1818
5	siGFP	RASSF1	0	0.7893	0.022	0	0.2588	0.0223		DMSO vs Noco	RASSF1	1	3.0187e-24	0.1031	RASSF1	1	4.7733e-17	0.0889	Noco vs Washout	RASSF1	-1	4.6322e-08	0.0579	RASSF1	-1	1.1854e-09	0.0643
5	siGFP	RAVER1	0	0.3995	0.0195	0	0.1258	0.0226		DMSO vs Noco	RAVER1	1	1.4568e-19	0.1177	RAVER1	1	3.2687e-17	0.0997	Noco vs Washout	RAVER1	-1	2.5622e-06	0.0646	RAVER1	0	0.2986	0.0226
5	siGFP	RBJ	0	0.2726	0.0241	0	0.0812	0.0332		DMSO vs Noco	RBJ	0	0.6935	0.0182	RBJ	0	0.0869	0.0354	Noco vs Washout	RBJ	0	0.1073	0.0291	RBJ	0	0.0094	0.0436
8	Dh.IV	RDX	1	1.4377e-60	0.0926	1	8.416e-13	0.0505	high cell density in siGFP	DMSO vs Noco	RDX	1	2.6967e-146	0.1708	RDX	1	2.2563e-92	0.1519	Noco vs Washout	RDX	-1	1.487e-41	0.0953	RDX	-1	1.9371e-14	0.0604
8	siGFP	RHOA	0	0.1338	0.0352	0	0.9169	0.016		DMSO vs Noco	RHOA	-1	0.0015	0.0528	RHOA	0	0.9971	0.0112	Noco vs Washout	RHOA	1	0.00010611	0.0447	RHOA	0	0.3437	0.0194
8	siGFP	RHOB	0	0.2333	0.0324	0	0.7551	0.0195		DMSO vs Noco	RHOB	1	9.3334e-13	0.1228	RHOB	1	2.4281e-08	0.0883	Noco vs Washout	RHOB	-1	7.2499e-10	0.0936	RHOB	-1	1.5032e-07	0.074
8	siGFP	RHOC	-1	5.22e-07	0.0688	-1	1.6445e-10	0.0804		DMSO vs Noco	RHOC	1	7.0593e-11	0.089	RHOC	1	1.3649e-13	0.0943	Noco vs Washout	RHOC	0	0.0126	0.0376	RHOC	0	0.0336	0.032
5	siGFP	RHOD	1	5.952e-13	0.0674	1	4.1764e-06	0.049		DMSO vs Noco	RHOD	1	1.3701e-24	0.1167	RHOD	1	8.1091e-32	0.1449	Noco vs Washout	RHOD	-1	2.4188e-05	0.1066	RHOD	0	0.4943	0.0468
5	siGFP	RHOF	1	0.00010371	0.047	0	0.0107	0.0367		DMSO vs Noco	RHOF	1	4.8314e-08	0.0763	RHOF	1	4.8347e-14	0.1036	Noco vs Washout	RHOF	0	0.1045	0.057	RHOF	0	0.9458	0.0254
8	siGFP	RHOG	0	0.0448	0.0421	0	0.8947	0.0165		DMSO vs Noco	RHOG	1	2.4949e-05	0.0664	RHOG	1	7.4906e-14	0.1041	Noco vs Washout	RHOG	-1	4.1241e-17	0.0831	RHOG	-1	9.1156e-06	0.0431
5	siGFP	RHOJ	1	1.2269e-27	0.0623	1	1.6879e-21	0.0936		DMSO vs Noco	RHOJ	0	0.9896	0.0142	RHOJ	0	0.7642	0.0188	Noco vs Washout	RHOJ	1	1.2009e-05	0.0903	RHOJ	1	2.0538e-05	0.0792
5	siGFP	RHOQ	1	6.8948e-06	0.024	1	9.737e-08	0.0508		DMSO vs Noco	RHOQ	1	2.0734e-35	0.1699	RHOQ	1	6.2009e-23	0.1418	Noco vs Washout	RHOQ	-1	2.4033e-09	0.1553	RHOQ	-1	0.002	0.0921
5	siGFP	RHOU	1	1.0045e-05	0.0237	1	7.5803e-13	0.0635		DMSO vs Noco	RHOU	-1	9.916e-19	0.0999	RHOU	-1	1.2749e-05	0.0462	Noco vs Washout	RHOU	0	0.0082	0.0441	RHOU	0	0.0549	0.032
5	siGFP	RHOV	0	0.0231	0.0311	0	0.2045	0.0198		DMSO vs Noco	RHOV	1	7.8345e-21	0.1042	RHOV	1	5.6844e-31	0.1161	Noco vs Washout	RHOV	0	0.6209	0.0175	RHOV	0	0.0618	0.0284
5	siGFP	RHPN1	1	1.5521e-06	0.0558	1	0.00017858	0.04		DMSO vs Noco	RHPN1	1	4.8113e-07	0.063	RHPN1	1	3.0024e-13	0.0783	Noco vs Washout	RHPN1	0	0.0233	0.0374	RHPN1	-1	2.3068e-06	0.057
5	siGFP	RHPN2	0	0.4336	0.0234	1	1.4774e-05	0.0555		DMSO vs Noco	RHPN2	1	1.1908e-08	0.0863	RHPN2	1	4.3276e-11	0.0832	Noco vs Washout	RHPN2	0	0.0101	0.0495	RHPN2	-1	2.0401e-06	0.0659
5	siGFP	RICS	0	0.0147	0.0321	0	0.9859	0.0085		DMSO vs Noco	RICS	1	1.9454e-24	0.1234	RICS	1	4.1739e-12	0.0774	Noco vs Washout	RICS	0	0.8324	0.0154	RICS	0	0.5654	0.0173
5	siGFP	RICTOR	1	8.5035e-05	0.0489	0	0.0066	0.035		DMSO vs Noco	RICTOR	1	1.2635e-12	0.0927	RICTOR	1	1.2541e-09	0.0757	Noco vs Washout	RICTOR	-1	0.00031675	0.0498	RICTOR	0	0.4287	0.0208
5	siGFP	ROCK1	1	1.6309e-25	0.1151	1	1.1531e-16	0.0819		DMSO vs Noco	ROCK1	1	0.0017	0.0456	ROCK1	1	5.4322e-05	0.0491	Noco vs Washout	ROCK1	-1	0.00011901	0.0596	ROCK1	0	0.0903	0.0311
8	siGFP	ROCK2	-1	2.2506e-18	0.0522	-1	1.0885e-08	0.0328		DMSO vs Noco	ROCK2	1	1.4244e-64	0.0991	ROCK2	1	5.7084e-66	0.0917	Noco vs Washout	ROCK2	-1	4.2547e-24	0.0574	ROCK2	-1	5.9064e-20	0.0473
8	Dh.IV	RSN	1	1.6872e-06	0.0292	0	0.1814	0.0151	high cell density in siGFP	DMSO vs Noco	RSN	1	1.343e-289	0.2186	RSN	1	2.8354e-90	0.1376	Noco vs Washout	RSN	-1	2.2193e-81	0.1229	RSN	-1	1.6136e-27	0.0787
8	Dh.IV	RSU1	1	2.1792e-66	0.1105	1	2.1269e-41	0.1082	high cell density in siGFP	DMSO vs Noco	RSU1	1	3.9542e-65	0.116	RSU1	1	3.2361e-17	0.0696	Noco vs Washout	RSU1	-1	4.4317e-159	0.1545	RSU1	-1	2.4205e-76	0.1184
8	Dh.IV	RTKN	1	1.0854e-57	0.0834	1	6.6983e-05	0.0276	high cell density in siGFP	DMSO vs Noco	RTKN	1	3.1988e-161	0.1472	RTKN	1	3.243e-97	0.1289	Noco vs Washout	RTKN	-1	1.3569e-86	0.1169	RTKN	-1	1.0344e-33	0.0819
8	Dh.IV	SAT	1	7.2735e-38	0.0783	1	1.0104e-11	0.0515	high cell density in siGFP	DMSO vs Noco	SAT	1	3.082e-136	0.155	SAT	1	2.6867e-46	0.1034	Noco vs Washout	SAT	-1	4.2426e-185	0.1604	SAT	-1	3.9536e-70	0.1129
8	siGFP	SCAP2	-1	1.4823e-19	0.0735	-1	5.5501e-18	0.0651		DMSO vs Noco	SCAP2	1	9.0447e-80	0.1512	SCAP2	1	9.2725e-81	0.1383	Noco vs Washout	SCAP2	-1	1.8242e-18	0.0778	SCAP2	-1	7.0534e-14	0.0616
8	Dh.IV	SDC1	1	2.0136e-77	0.1165	1	2.6992e-20	0.0703	high cell density in siGFP	DMSO vs Noco	SDC1	1	5.165e-42	0.0897	SDC1	1	2.4625e-13	0.057	Noco vs Washout	SDC1	-1	2.0121e-89	0.1165	SDC1	-1	1.3185e-29	0.0782
8	Dh.IV	SDC2	1	1.2714e-98	0.1189	1	6.5858e-25	0.0706	high cell density in siGFP	DMSO vs Noco	SDC2	1	4.9126e-173	0.1641	SDC2	1	5.2141e-96	0.1339	Noco vs Washout	SDC2	-1	1.2896e-192	0.1677	SDC2	-1	1.166e-107	0.1341
8	siGFP	SDC3	1	7.1066e-21	0.0648	1	1.0007e-10	0.0452	siGFP very small	DMSO vs Noco	SDC3	1	2.1236e-54	0.1075	SDC3	1	3.4685e-42	0.0925	Noco vs Washout	SDC3	-1	0	0.2772	SDC3	-1	0	0.2618
8	Dh.IV	SDC4	1	2.0545e-76	0.107	1	4.0204e-08	0.0402	high cell density in siGFP	DMSO vs Noco	SDC4	1	6.7868e-102	0.1335	SDC4	1	6.6589e-33	0.0861	Noco vs Washout	SDC4	-1	6.6887e-155	0.1567	SDC4	-1	2.6398e-31	0.0808
8	siGFP	SDCBP	-1	4.6175e-26	0.0686	-1	8.5616e-11	0.0473	high cell density in siGFP	DMSO vs Noco	SDCBP	1	4.665e-115	0.1366	SDCBP	1	2.6954e-60	0.107	Noco vs Washout	SDCBP	-1	1.1632e-46	0.0953	SDCBP	-1	7.8405e-12	0.0516
5	Dh.IV	SDCBP2	0	0.0061	0.0798	0	0.5288	0.042	only 76 of 160 DMSO-images	DMSO vs Noco	SDCBP2	0	0.1107	0.0524	SDCBP2	0	0.0851	0.0596	Noco vs Washout	SDCBP2	-1	2.26e-12	0.1202	SDCBP2	-1	1.7147e-07	0.1057	only 40% of images are left after analysis
5	siGFP	SDOS	0	0.974	0.014	0	0.006	0.0434		DMSO vs Noco	SDOS	1	8.4896e-11	0.1053	SDOS	1	1.3447e-08	0.0859	Noco vs Washout	SDOS	0	0.2087	0.0757	SDOS	0	0.0207	0.0411
8	siGFP	SEMA3A	0	0.2811	0.0144	0	0.451	0.0116		DMSO vs Noco	SEMA3A	1	7.1229e-62	0.1274	SEMA3A	1	3.0394e-55	0.1105	Noco vs Washout	SEMA3A	-1	1.5277e-19	0.0557	SEMA3A	-1	6.624e-17	0.0481
5	siGFP	SEMA3C	1	1.4775e-06	0.0598	1	6.5879e-09	0.062		DMSO vs Noco	SEMA3C	1	2.0277e-12	0.1051	SEMA3C	1	1.1674e-09	0.08	Noco vs Washout	SEMA3C	-1	8.0753e-32	0.1838	SEMA3C	-1	1.2309e-12	0.0951
8	siGFP	SEMA3F	0	0.0481	0.0197	1	0.00022908	0.0314	high cell density in siGFP	DMSO vs Noco	SEMA3F	1	3.2124e-34	0.0938	SEMA3F	1	4.3177e-15	0.065	Noco vs Washout	SEMA3F	-1	1.7738e-81	0.1426	SEMA3F	-1	8.7623e-22	0.0789
5	siGFP	SGPP1	-1	0.00051402	0.0405	0	0.1494	0.0354		DMSO vs Noco	SGPP1	1	9.4207e-13	0.1035	SGPP1	1	7.5311e-10	0.0791	Noco vs Washout	SGPP1	0	0.8564	0.0183	SGPP1	0	0.3659	0.0246
5	siGFP	SGPP2	1	0.00028413	0.0443	1	8.3755e-13	0.0716		DMSO vs Noco	SGPP2	1	5.2906e-10	0.0882	SGPP2	1	4.5583e-12	0.0863	Noco vs Washout	SGPP2	-1	2.0973e-05	0.0697	SGPP2	-1	0.00015127	0.0571
5	siGFP	SH3KBP1	0	0.6987	0.0165	0	0.3573	0.0236		DMSO vs Noco	SH3KBP1	0	0.4808	0.0228	SH3KBP1	0	0.2214	0.0316	Noco vs Washout	SH3KBP1	0	0.6005	0.0238	SH3KBP1	0	0.9426	0.0182
8	siGFP	SHC1	-1	1.8705e-15	0.0556	0	0.0073	0.0244	high cell density in siGFP	DMSO vs Noco	SHC1	1	9.3145e-32	0.0735	SHC1	1	2.4171e-09	0.042	Noco vs Washout	SHC1	-1	9.9301e-58	0.0974	SHC1	-1	6.4697e-17	0.0574
5	Dh.IV	SHC2	1	2.2092e-08	0.0709	1	0.00090883	0.0482		DMSO vs Noco	SHC2	1	3.4742e-24	0.1475	SHC2	1	1.9737e-18	0.1364	Noco vs Washout	SHC2	-1	9.5235e-13	0.1462	SHC2	-1	2.2353e-07	0.118
5	siGFP	SHC3	1	0.00034871	0.0407	0	0.9755	0.01		DMSO vs Noco	SHC3	1	6.102e-09	0.0685	SHC3	1	6.0071e-13	0.0846	Noco vs Washout	SHC3	0	0.6881	0.0274	SHC3	0	0.0149	0.063
8	siGFP	SLC3A2	0	0.0883	0.0161	0	0.5357	0.011	high cell density in siGFP	DMSO vs Noco	SLC3A2	1	4.1254e-41	0.0781	SLC3A2	1	4.2342e-25	0.0632	Noco vs Washout	SLC3A2	-1	1.6938e-78	0.1071	SLC3A2	-1	5.9516e-30	0.0703
8	siGFP	SLC9A1	-1	0.00065963	0.0239	0	0.0819	0.0178	high cell density in siGFP	DMSO vs Noco	SLC9A1	0	0.0149	0.0169	SLC9A1	0	0.891	0.0072	Noco vs Washout	SLC9A1	-1	5.0116e-14	0.0441	SLC9A1	0	0.6162	0.0099
8	siGFP	SLC9A3R1	1	8.0994e-78	0.1999	1	1.2336e-30	0.1019		DMSO vs Noco	SLC9A3R1	0	0.0299	0.0372	SLC9A3R1	1	5.1326e-08	0.0626	Noco vs Washout	SLC9A3R1	-1	1.1031e-08	0.1358	SLC9A3R1	-1	1.6683e-10	0.1268
5	Dh.IV	SMPX	1	6.7489e-24	0.1071	1	2.7154e-21	0.1073		DMSO vs Noco	SMPX	1	5.439e-20	0.1159	SMPX	1	6.3914e-18	0.1152	Noco vs Washout	SMPX	0	0.7435	0.0267	SMPX	0	0.4324	0.0353
8	siGFP	SORBS1	1	3.1458e-18	0.0724	1	3.025e-09	0.0414		DMSO vs Noco	SORBS1	1	2.5335e-08	0.0857	SORBS1	1	1.0253e-14	0.0984	Noco vs Washout	SORBS1	0	0.721	0.0433	SORBS1	0	0.991	0.022	Washout: not enough images/result not reliable!
8	siGFP	SORBS3	0	0.0301	0.0221	-1	0.0023	0.0279		DMSO vs Noco	SORBS3	1	1.9837e-60	0.1196	SORBS3	1	2.0245e-28	0.0843	Noco vs Washout	SORBS3	-1	3.2846e-43	0.0982	SORBS3	-1	1.7133e-19	0.0666
8	siGFP	SOS1	-1	5.9826e-12	0.0466	0	0.469	0.0121	high cell density in siGFP	DMSO vs Noco	SOS1	1	3.3218e-168	0.1749	SOS1	1	6.0141e-68	0.1205	Noco vs Washout	SOS1	-1	4.2345e-88	0.119	SOS1	-1	6.1071e-61	0.1044
5	siGFP	SOS2	1	1.2237e-19	0.1015	1	2.9712e-08	0.0585		DMSO vs Noco	SOS2	1	7.2392e-11	0.0906	SOS2	1	1.5399e-12	0.0893	Noco vs Washout	SOS2	0	0.0705	0.0389	SOS2	0	0.5943	0.0212
5	siGFP	SPRED2	0	0.9512	0.0108	0	0.999	0.0068		DMSO vs Noco	SPRED2	1	3.981e-06	0.056	SPRED2	1	8.4365e-25	0.1039	Noco vs Washout	SPRED2	0	0.0342	0.0363	SPRED2	0	0.9771	0.0111
8	siGFP	SPRY1	1	0.00013744	0.041	1	2.9072e-05	0.046		DMSO vs Noco	SPRY1	1	5.4853e-08	0.0811	SPRY1	0	0.0172	0.044	Noco vs Washout	SPRY1	0	0.1919	0.0344	SPRY1	0	0.2043	0.0342
8	siGFP	SPRY2	1	2.1452e-23	0.0837	1	7.2769e-09	0.0417		DMSO vs Noco	SPRY2	1	2.1159e-28	0.1323	SPRY2	1	4.683e-23	0.1036	Noco vs Washout	SPRY2	-1	0.0005682	0.1076	SPRY2	0	0.1893	0.0754	Washout: not enough images/result not reliable!
8	siGFP	SPTAN1	1	2.148e-05	0.0294	0	0.9339	0.0074	high cell density in siGFP	DMSO vs Noco	SPTAN1	1	9.2722e-73	0.1113	SPTAN1	1	1.1324e-53	0.101	Noco vs Washout	SPTAN1	-1	1.7276e-70	0.1053	SPTAN1	-1	3.8673e-33	0.0763
8	siGFP	SPTBN1	1	8.5397e-25	0.0717	1	4.1085e-27	0.0789	high cell density in siGFP	DMSO vs Noco	SPTBN1	1	1.4601e-08	0.039	SPTBN1	1	9.1615e-10	0.0427	Noco vs Washout	SPTBN1	-1	2.5158e-97	0.1215	SPTBN1	-1	2.8063e-61	0.0983
8	siGFP	SRC	1	1.841e-29	0.0791	1	9.8746e-06	0.0369	high cell density in siGFP	DMSO vs Noco	SRC	1	8.4919e-17	0.056	SRC	1	0.00062977	0.0286	Noco vs Washout	SRC	-1	1.4345e-85	0.1106	SRC	-1	4.2836e-49	0.095
5	siGFP	SRGAP1	1	5.6697e-22	0.0573	1	1.4478e-05	0.049		DMSO vs Noco	SRGAP1	-1	0.0017	0.0471	SRGAP1	-1	1.755e-12	0.0885	Noco vs Washout	SRGAP1	0	0.4373	0.0353	SRGAP1	0	0.2055	0.0387
5	siGFP	SRGAP2	1	1.2956e-11	0.0452	1	3.2323e-11	0.0653		DMSO vs Noco	SRGAP2	1	5.8985e-32	0.1286	SRGAP2	1	6.3954e-41	0.1511	Noco vs Washout	SRGAP2	0	0.7465	0.0552	SRGAP2	0	0.562	0.0684
8	siGFP	SRGAP2	1	4.0469e-30	0.1054	1	1.2478e-24	0.084		DMSO vs Noco	SRGAP2	1	1.4754e-15	0.0987	SRGAP2	1	1.9e-20	0.1023	Noco vs Washout	SRGAP2	0	0.534	0.0546	SRGAP2	0	0.0199	0.0873	Washout: not enough images/result not reliable!
5	siGFP	SSX2IP	0	0.1187	0.0353	0	0.0176	0.039		DMSO vs Noco	SSX2IP	1	0.00010603	0.0799	SSX2IP	1	7.9111e-06	0.0772	Noco vs Washout	SSX2IP	x	x	x	SSX2IP	x	x	x
8	siGFP	STAM	1	2.9325e-08	0.081	1	3.4419e-05	0.0643		DMSO vs Noco	STAM	0	0.4202	0.0253	STAM	0	0.181	0.0328	Noco vs Washout	STAM	-1	9.1996e-38	0.134	STAM	-1	3.5756e-13	0.084
8	siGFP	STAM2	0	0.1087	0.0189	0	0.8249	0.0097		DMSO vs Noco	STAM2	1	3.3225e-57	0.1268	STAM2	1	2.1077e-49	0.1117	Noco vs Washout	STAM2	-1	5.7684e-08	0.0618	STAM2	-1	0.00063069	0.0386
8	siGFP	STARD8	1	1.1857e-49	0.0868	1	1.1073e-26	0.0642		DMSO vs Noco	STARD8	1	2.8118e-74	0.1052	STARD8	1	6.3375e-26	0.0622	Noco vs Washout	STARD8	-1	0.00018998	0.0263	STARD8	0	0.3956	0.0113
8	siGFP	STAT3	1	3.0448e-16	0.0498	0	0.0067	0.0242		DMSO vs Noco	STAT3	1	1.3658e-159	0.1481	STAT3	1	1.4368e-89	0.1208	Noco vs Washout	STAT3	-1	2.6388e-32	0.0733	STAT3	-1	7.4637e-14	0.0511
8	siGFP	SVIL	1	1.1427e-11	0.0471	1	1.7174e-06	0.0429		DMSO vs Noco	SVIL	1	1.302e-95	0.1409	SVIL	1	8.1891e-41	0.1053	Noco vs Washout	SVIL	-1	4.757e-68	0.124	SVIL	-1	1.1042e-21	0.076
8	siGFP	SYK	1	1.3693e-35	0.0833	1	1.0483e-17	0.0698		DMSO vs Noco	SYK	1	1.6702e-63	0.1163	SYK	1	2.0615e-39	0.0999	Noco vs Washout	SYK	-1	3.8674e-52	0.1066	SYK	-1	4.373e-29	0.086
8	siGFP	TACSTD1	1	9.8647e-07	0.0484	1	5.5226e-07	0.0469		DMSO vs Noco	TACSTD1	1	1.2223e-13	0.071	TACSTD1	1	1.4863e-22	0.0868	Noco vs Washout	TACSTD1	-1	2.3487e-20	0.0741	TACSTD1	-1	1.2513e-35	0.0913
8	siGFP	TEC	1	0.0013	0.0223	0	0.8578	0.0093		DMSO vs Noco	TEC	1	3.4217e-119	0.1591	TEC	1	3.9864e-84	0.1506	Noco vs Washout	TEC	-1	3.0545e-93	0.1412	TEC	-1	2.6955e-53	0.1164
5	siGFP	TENC1	1	3.6107e-11	0.0749	0	0.0232	0.0287		DMSO vs Noco	TENC1	1	6.6945e-05	0.051	TENC1	1	8.0442e-08	0.0584	Noco vs Washout	TENC1	0	0.1505	0.0262	TENC1	0	0.1203	0.0247
5	siGFP	TENS1	1	7.6868e-11	0.0795	1	0.0002004	0.0443		DMSO vs Noco	TENS1	1	2.1539e-08	0.0868	TENS1	1	6.05e-17	0.1172	Noco vs Washout	TENS1	0	0.9248	0.0232	TENS1	-1	0.00028921	0.0803
5	Dh.IV	TES	0	0.0148	0.1549	0	0.2915	0.1049	only 76 of 160 DMSO-images	DMSO vs Noco	TES	0	0.8619	0.0611	TES	0	0.8856	0.0642	Noco vs Washout	TES	-1	2.1672e-07	0.1222	TES	-1	0.00042969	0.0968	only 40% of images are left after analysis
8	siGFP	TESK1	1	8.612e-52	0.096	1	6.6996e-28	0.0841		DMSO vs Noco	TESK1	1	3.2411e-58	0.0943	TESK1	1	1.8655e-21	0.0618	Noco vs Washout	TESK1	-1	1.5767e-52	0.0855	TESK1	-1	4.3639e-28	0.0671
5	siGFP	TEX9	1	3.0604e-14	0.0948	1	1.5093e-06	0.0592		DMSO vs Noco	TEX9	1	4.2343e-11	0.0909	TEX9	1	6.8642e-17	0.1071	Noco vs Washout	TEX9	-1	9.1301e-05	0.0471	TEX9	-1	1.6584e-12	0.0736
8	siGFP	TGFB1I1	1	9.3236e-17	0.0528	1	6.4075e-08	0.0429		DMSO vs Noco	TGFB1I1	1	4.5629e-167	0.1702	TGFB1I1	1	5.8477e-78	0.1259	Noco vs Washout	TGFB1I1	-1	4.1898e-114	0.139	TGFB1I1	-1	1.6168e-68	0.1149
8	siGFP	THY1	1	6.3566e-40	0.0838	1	5.6603e-21	0.0716		DMSO vs Noco	THY1	1	6.3036e-67	0.109	THY1	1	5.4829e-25	0.0705	Noco vs Washout	THY1	-1	4.7832e-51	0.0942	THY1	-1	9.7526e-27	0.0722
8	siGFP	TIAM1	1	1.9072e-21	0.0656	1	0.0013	0.0297		DMSO vs Noco	TIAM1	1	1.437e-25	0.0799	TIAM1	1	1.5914e-17	0.0736	Noco vs Washout	TIAM1	-1	8.4903e-33	0.092	TIAM1	-1	6.887e-12	0.0607
5	siGFP	TIAM2	1	8.4811e-21	0.1032	1	2.411e-05	0.046		DMSO vs Noco	TIAM2	0	0.0292	0.0475	TIAM2	1	1.5247e-09	0.096	Noco vs Washout	TIAM2	-1	0.00055895	0.0712	TIAM2	-1	0.00071649	0.0651
8	siGFP	TIMP1	0	0.0827	0.0149	0	0.9997	0.0051		DMSO vs Noco	TIMP1	1	1.6215e-188	0.1735	TIMP1	1	3.0587e-74	0.1184	Noco vs Washout	TIMP1	-1	3.8091e-61	0.1044	TIMP1	-1	1.7732e-27	0.0731
8	siGFP	TIMP2	-1	1.5953e-05	0.0275	1	3.2888e-05	0.0309		DMSO vs Noco	TIMP2	1	6.4083e-127	0.1459	TIMP2	1	4.8416e-122	0.1339	Noco vs Washout	TIMP2	-1	2.8425e-181	0.1585	TIMP2	0	0.238	0.0146
8	siGFP	TIMP3	1	2.5581e-203	0.1721	1	5.0972e-118	0.1424		DMSO vs Noco	TIMP3	1	2.2597e-46	0.0821	TIMP3	1	1.8933e-242	0.1853	Noco vs Washout	TIMP3	-1	0	0.2061	TIMP3	-1	1.1752e-84	0.1086
8	siGFP	TJP2	-1	4.9804e-08	0.0425	0	0.87	0.0095		DMSO vs Noco	TJP2	1	3.283e-35	0.1241	TJP2	1	6.8594e-23	0.1088	Noco vs Washout	TJP2	-1	2.3381e-73	0.1624	TJP2	-1	3.192e-37	0.1256
8	siGFP	TLN1	1	4.7721e-26	0.0646	1	5.4567e-50	0.0992		DMSO vs Noco	TLN1	1	2.7491e-125	0.1628	TLN1	1	1.8221e-57	0.1144	Noco vs Washout	TLN1	-1	0	0.2316	TLN1	-1	1.3516e-167	0.1724
5	siGFP	TLN2	0	0.4451	0.0234	0	0.06	0.032		DMSO vs Noco	TLN2	1	1.0318e-10	0.1132	TLN2	1	8.6943e-11	0.0998	Noco vs Washout	TLN2	-1	2.3072e-07	0.0913	TLN2	-1	0.00039696	0.0579
8	siGFP	TM4SF2	1	1.1372e-27	0.0567	1	1.5571e-27	0.0622		DMSO vs Noco	TM4SF2	1	1.6498e-212	0.1625	TM4SF2	1	5.6617e-150	0.1403	Noco vs Washout	TM4SF2	-1	0	0.2089	TM4SF2	-1	8.9131e-260	0.1689
8	siGFP	TM4SF7	1	9.3783e-21	0.0459	1	4.675e-26	0.057		DMSO vs Noco	TM4SF7	1	6.6605e-257	0.1762	TM4SF7	1	1.8221e-57	0.1144	Noco vs Washout	TM4SF7	-1	3.0028e-154	0.1489	TM4SF7	-1	1.3516e-167	0.1724
8	siGFP	TMSB10	1	0.0014	0.0324	1	0.0022	0.0332		DMSO vs Noco	TMSB10	1	2.4102e-20	0.1082	TMSB10	1	4.4494e-12	0.0854	Noco vs Washout	TMSB10	-1	2.4244e-11	0.0721	TMSB10	0	0.1469	0.024
5	Dh.IV	TNFRSF13B	1	5.3495e-19	0.1581	1	4.6621e-06	0.0946		DMSO vs Noco	TNFRSF13B	0	0.0839	0.0601	TNFRSF13B	0	0.591	0.0402	Noco vs Washout	TNFRSF13B	-1	1.3754e-05	0.1025	TNFRSF13B	0	0.1127	0.0556
8	siGFP	TNK2	1	3.2606e-30	0.066	1	5.4874e-12	0.0405	siGFP very small	DMSO vs Noco	TNK2	1	7.528e-112	0.1498	TNK2	1	9.8079e-81	0.1268	Noco vs Washout	TNK2	-1	1.2332e-23	0.0808	TNK2	-1	5.1666e-14	0.0623
8	siGFP	TNNI2	1	1.5551e-52	0.0746	1	2.4904e-09	0.0335		DMSO vs Noco	TNNI2	1	1.1824e-202	0.1573	TNNI2	1	5.6617e-150	0.1403	Noco vs Washout	TNNI2	-1	4.7329e-65	0.0975	TNNI2	-1	8.9131e-260	0.1689
5	siGFP	TNS	0	0.3743	0.0222	0	0.2779	0.0215		DMSO vs Noco	TNS	1	4.9974e-14	0.1144	TNS	1	1.0008e-11	0.0909	Noco vs Washout	TNS	0	0.0664	0.0442	TNS	0	0.2788	0.0298
8	siGFP	TNS	1	2.0384e-31	0.0566	1	3.7742e-26	0.0568		DMSO vs Noco	TNS	1	0	0.2341	TNS	1	8.9002e-17	0.0565	Noco vs Washout	TNS	-1	5.4297e-15	0.0584	TNS	-1	3.0179e-161	0.1586
8	siGFP	TPM1	1	2.3446e-279	0.169	1	6.3979e-103	0.1146		DMSO vs Noco	TPM1	1	2.215e-167	0.1491	TPM1	1	4.8416e-122	0.1339	Noco vs Washout	TPM1	-1	9.2176e-21	0.0653	TPM1	0	0.238	0.0146
8	siGFP	TPM2	-1	6.2037e-16	0.0395	-1	3.0396e-07	0.0308		DMSO vs Noco	TPM2	1	0	0.2123	TPM2	1	1.8933e-242	0.1853	Noco vs Washout	TPM2	-1	2.5836e-166	0.145	TPM2	-1	1.1752e-84	0.1086
8	siGFP	TPM3	1	3.1749e-52	0.1354	1	2.1258e-60	0.1569		DMSO vs Noco	TPM3	1	3.4888e-13	0.0788	TPM3	1	0.0011	0.0396	Noco vs Washout	TPM3	-1	1.6933e-23	0.103	TPM3	-1	2.6959e-10	0.0691
8	siGFP	TPM4	1	3.2629e-76	0.1184	1	1.345e-49	0.1099		DMSO vs Noco	TPM4	1	1.0411e-10	0.0438	TPM4	1	3.955e-06	0.0363	Noco vs Washout	TPM4	-1	1.8912e-28	0.0683	TPM4	-1	4.7884e-32	0.078
8	siGFP	TPTE	1	1.7359e-10	0.0477	1	4.0907e-15	0.0645		DMSO vs Noco	TPTE	1	1.8652e-34	0.0929	TPTE	1	1.1128e-08	0.0488	Noco vs Washout	TPTE	-1	1.722e-35	0.0878	TPTE	-1	2.1037e-18	0.0673
5	siGFP	TPTE2	1	0.00016018	0.0925	1	0.0002927	0.0792	only 5 images in DMSO	DMSO vs Noco	TPTE2	1	0.000244	0.0969	TPTE2	1	0.0025	0.0728	Noco vs Washout	TPTE2	-1	7.0377e-09	0.1058	TPTE2	0	0.0168	0.0451
8	siGFP	TRAF3	1	2.7839e-10	0.0453	1	5.8996e-12	0.0554		DMSO vs Noco	TRAF3	1	2.9571e-45	0.1037	TRAF3	1	7.4104e-26	0.0859	Noco vs Washout	TRAF3	-1	3.0103e-27	0.0754	TRAF3	-1	1.9535e-12	0.0544
8	siGFP	TRIO	0	0.1504	0.0146	1	0.0002816	0.0287		DMSO vs Noco	TRIO	1	1.1777e-141	0.1754	TRIO	1	3.2483e-140	0.1827	Noco vs Washout	TRIO	-1	5.852e-40	0.1041	TRIO	-1	7.2433e-28	0.09
8	siGFP	TRIP10	1	3.6624e-15	0.0605	1	0.0002776	0.0305	siGFP very small	DMSO vs Noco	TRIP10	1	1.3926e-58	0.1371	TRIP10	1	3.8565e-42	0.1157	Noco vs Washout	TRIP10	-1	1.6044e-290	0.2661	TRIP10	-1	1.2346e-201	0.217
8	siGFP	TRIP6	1	0.0014	0.0231	1	1.0209e-18	0.0667		DMSO vs Noco	TRIP6	1	1.9392e-22	0.1205	TRIP6	1	1.5767e-24	0.1321	Noco vs Washout	TRIP6	-1	1.8229e-05	0.1135	TRIP6	0	0.0092	0.0856
5	siGFP	TRPM7	0	0.2949	0.0246	0	0.1263	0.0295		DMSO vs Noco	TRPM7	1	1.5558e-07	0.0699	TRPM7	1	2.8666e-20	0.1149	Noco vs Washout	TRPM7	0	0.1267	0.0258	TRPM7	0	0.0117	0.0372
8	siGFP	TSC1	-1	0.00052686	0.0236	1	0.00078419	0.0263		DMSO vs Noco	TSC1	1	6.2237e-48	0.1058	TSC1	1	2.6934e-39	0.1065	Noco vs Washout	TSC1	0	0.1323	0.0223	TSC1	0	0.2317	0.0221
8	siGFP	TSC2	-1	1.9641e-32	0.0695	0	0.0267	0.019		DMSO vs Noco	TSC2	1	1.1354e-268	0.2258	TSC2	1	7.7809e-116	0.1545	Noco vs Washout	TSC2	-1	5.663e-06	0.0545	TSC2	0	0.046	0.0316
8	siGFP	TSPAN-1	-1	2.174e-16	0.0667	-1	4.0696e-29	0.0878		DMSO vs Noco	TSPAN-1	1	7.0908e-29	0.0898	TSPAN-1	1	4.1934e-34	0.0931	Noco vs Washout	TSPAN-1	-1	1.2817e-10	0.0699	TSPAN-1	-1	6.8145e-09	0.0626
8	siGFP	TSPAN8	1	2.7446e-92	0.1167	1	4.1021e-114	0.1448		DMSO vs Noco	TSPAN8	1	3.0861e-59	0.0996	TSPAN8	1	8.9002e-17	0.0565	Noco vs Washout	TSPAN8	-1	1.4444e-318	0.2013	TSPAN8	-1	3.0179e-161	0.1586
8	siGFP	TUBA1	-1	2.0552e-47	0.0827	-1	7.6771e-05	0.0283		DMSO vs Noco	TUBA1	1	9.6314e-149	0.1538	TUBA1	1	3.8752e-87	0.129	Noco vs Washout	TUBA1	-1	2.6656e-16	0.059	TUBA1	-1	9.1829e-05	0.0317
5	siGFP	TUBA6	0	0.0124	0.0445	1	2.6408e-06	0.0614		DMSO vs Noco	TUBA6	0	0.0655	0.0397	TUBA6	1	5.2202e-05	0.0571	Noco vs Washout	TUBA6	0	0.0697	0.0488	TUBA6	0	0.483	0.0277
5	siGFP	URP2	0	0.0268	0.0369	0	0.0389	0.0315		DMSO vs Noco	URP2	1	1.7838e-27	0.1531	URP2	1	1.8256e-20	0.109	Noco vs Washout	URP2	-1	4.015e-10	0.1009	URP2	-1	5.7758e-08	0.0741
8	siGFP	VASP	-1	4.7761e-07	0.0316	0	0.3852	0.0119		DMSO vs Noco	VASP	1	1.8588e-137	0.1556	VASP	1	4.0345e-83	0.1341	Noco vs Washout	VASP	-1	1.6744e-69	0.1246	VASP	-1	2.063e-36	0.1023
8	siGFP	VAV1	1	1.5547e-26	0.1355	1	9.4035e-22	0.1234		DMSO vs Noco	VAV1	1	0.00044681	0.0661	VAV1	1	0.0016	0.059	Noco vs Washout	VAV1	-1	5.9574e-07	0.3126	VAV1	-1	0.0016	0.2288
8	siGFP	VAV2	0	0.007	0.0513	0	0.0196	0.0516		DMSO vs Noco	VAV2	1	6.76e-12	0.1296	VAV2	0	0.0058	0.0681	Noco vs Washout	VAV2	-1	5.8803e-22	0.1517	VAV2	-1	4.944e-18	0.1468
8	siGFP	VAV3	1	4.3048e-34	0.0696	1	1.0905e-23	0.0578	siGFP very small	DMSO vs Noco	VAV3	1	1.2384e-154	0.1765	VAV3	1	3.8379e-103	0.1428	Noco vs Washout	VAV3	-1	1.1308e-44	0.1054	VAV3	-1	1.1708e-36	0.094
8	siGFP	VCL	0	0.056	0.0588	0	0.2772	0.0424		DMSO vs Noco	VCL	0	0.215	0.0484	VCL	0	0.3035	0.0428	Noco vs Washout	VCL	-1	1.3661e-23	0.1442	VCL	-1	5.5484e-08	0.0819
8	siGFP	VEGF	1	1.145e-13	0.0815	0	0.0178	0.0337		DMSO vs Noco	VEGF	1	1.4542e-26	0.1408	VEGF	1	2.975e-22	0.1322	Noco vs Washout	VEGF	-1	6.0009e-18	0.1094	VEGF	-1	0.00066923	0.0479
8	siGFP	VEGFB	1	1.1087e-12	0.0969	1	0.00017631	0.055		DMSO vs Noco	VEGFB	-1	0.00048156	0.2982	VEGFB	0	0.0125	0.1525	Noco vs Washout	VEGFB	0	0.0107	0.247	VEGFB	1	0.0023	0.1678	1 noco image
8	siGFP	VEGFC	0	0.1603	0.0225	0	0.1186	0.0252		DMSO vs Noco	VEGFC	1	6.262e-15	0.0966	VEGFC	1	1.2611e-10	0.0819	Noco vs Washout	VEGFC	-1	5.0648e-06	0.0992	VEGFC	-1	0.00021112	0.0813
8	siGFP	VIL1	0	0.0629	0.0292	0	0.1265	0.028		DMSO vs Noco	VIL1	0	0.7272	0.0584	VIL1	0	0.1478	0.1173	Noco vs Washout	VIL1	0	0.6512	0.0648	VIL1	0	0.0552	0.1423
8	siGFP	VIL2	1	2.7393e-25	0.1163	0	0.0945	0.0283		DMSO vs Noco	VIL2	1	0.00031846	0.0567	VIL2	1	2.2394e-08	0.0825	Noco vs Washout	VIL2	-1	4.1565e-08	0.4505	VIL2	-1	0.00059733	0.3349
8	siGFP	VIM	0	0.0062	0.0344	0	0.1889	0.023		DMSO vs Noco	VIM	1	0.00036115	0.0392	VIM	1	3.0445e-06	0.0526	Noco vs Washout	VIM	-1	1.4828e-13	0.0783	VIM	-1	8.0527e-11	0.0727
8	siGFP	WAS	1	0.00096912	0.0814	0	0.0094	0.0734		DMSO vs Noco	WAS	0	0.3013	0.0343	WAS	0	0.0362	0.0509	Noco vs Washout	WAS	-1	1.3477e-07	0.1199	WAS	0	0.1293	0.0506
8	siGFP	WASF1	-1	8.9015e-18	0.0524	-1	1.6448e-09	0.0351		DMSO vs Noco	WASF1	1	4.5047e-127	0.1577	WASF1	1	6.9982e-106	0.1309	Noco vs Washout	WASF1	-1	3.0417e-156	0.1692	WASF1	-1	1.3835e-107	0.1253
8	siGFP	WASF2	0	0.0073	0.0237	0	0.0217	0.0202		DMSO vs Noco	WASF2	1	1.2577e-99	0.1554	WASF2	1	1.3715e-93	0.1436	Noco vs Washout	WASF2	-1	3.6023e-46	0.0882	WASF2	-1	1.7948e-53	0.0933
8	siGFP	WASF3	1	6.7549e-05	0.0364	0	0.74	0.011		DMSO vs Noco	WASF3	1	1.602e-20	0.0789	WASF3	1	1.1112e-30	0.0941	Noco vs Washout	WASF3	-1	2.684e-22	0.0782	WASF3	-1	2.3854e-24	0.0782
8	siGFP	WASL	-1	3.4998e-26	0.0752	-1	7.7093e-17	0.0616		DMSO vs Noco	WASL	1	1.673e-142	0.1415	WASL	1	1.0107e-101	0.1182	Noco vs Washout	WASL	-1	1.9309e-47	0.0895	WASL	-1	1.2838e-24	0.0633
5	siGFP	ZBP1	-1	0.00096877	0.0234	0	0.0256	0.0495		DMSO vs Noco	ZBP1	1	6.4023e-24	0.1734	ZBP1	1	9.576e-31	0.1754	Noco vs Washout	ZBP1	0	0.0779	0.0365	ZBP1	-1	2.2807e-10	0.0857
8	siGFP	ZNF151	1	1.1752e-17	0.1007	1	2.6003e-06	0.0586		DMSO vs Noco	ZNF151	0	0.0082	0.0462	ZNF151	1	0.0013	0.0532	Noco vs Washout	ZNF151	-1	1.8253e-30	0.1371	ZNF151	-1	2.9299e-14	0.1009
8	siGFP	ZYX	1	5.8544e-10	0.0866	1	9.0661e-06	0.0655		DMSO vs Noco	ZYX	0	0.2743	0.0268	ZYX	1	4.1303e-05	0.0611	Noco vs Washout	ZYX	-1	2.1706e-26	0.0941	ZYX	-1	4.7029e-14	0.0691
