# Supplementary material for: Cellular adhesome screen identifies critical modulators of focal adhesion dynamics, cellular traction forces and cell migration behaviour
Source: Sci Rep. 2016 Aug 17;6:31707. doi: 10.1038/srep31707 (PMC4987721; doi:10.1038/srep31707)
Supplement: Supplementary Table 3 [file srep31707-s14.xls]

## Sheet: Sheet1
#	gene symbol	Entrez Gene ID	Hit group / phenotype
1	TPM1	7168	increased FA size in DMSO
2	KEAP1	9817	increased FA size in DMSO
3	HIPK3	10114	increased FA size in DMSO
4	PPP1R12B	4660	increased FA size in DMSO
5	CFL1	1072	increased FA size in DMSO
6	TPM4	7171	increased FA size in DMSO
7	CD47	961	increased FA size in DMSO
8	ACTR3	10096	increased FA size in DMSO
9	MMP1	4312	increased FA size in DMSO
10	HRAS	3265	increased FA size in DMSO
11	SDC2	6383	increased FA size in DMSO
12	KRAS2	3845	increased FA size in DMSO
13	RSU1	6251	increased FA size in DMSO
14	PTPN1	5770	increased FA size in DMSO
15	ENG	2022	increased FA size in DMSO
16	LIMD1	8994	increased FA size in DMSO
17	SDC4	6385	increased FA size in DMSO
18	TIMP3	7078	increased FA size in DMSO
19	TSPAN8	7103	increased FA size in DMSO
20	DMN	23336	increased FA size in DMSO
21	TPM3	7170	increased FA size in DMSO
22	SLC9A3R1	9368	increased FA size in DMSO
23	NRP1	8829	increased FA size in DMSO
24	PLD2	5338	increased FA size in DMSO
25	ADAM17	6868	increased FA size in DMSO
26	FILIP1	27145	increased FA size in DMSO
27	SDC1	6382	increased FA size in DMSO
28	MYH10	4628	increased FA size in DMSO
29	C20ORF32	57091	decreased FA size in DMSO
30	ECT2	1894	decreased FA size in DMSO
31	ITGA7	3679	decreased FA size in DMSO
32	MYO7A	4647	decreased FA size in DMSO
33	WASL	8976	decreased FA size in DMSO
34	MYO6	4646	decreased FA size in DMSO
35	MYH9	4627	decreased FA size in DMSO
36	FLNA	2316	decreased FA size in DMSO
37	HSPB1	3315	decreased FA size in DMSO
38	IRS1	3667	decreased FA size in DMSO
39	ARHGEF5	7984	no FA assembly after nocodazole treatment
40	CAPN6	827	no FA assembly after nocodazole treatment
41	CD37	951	no FA assembly after nocodazole treatment
42	CENTD3	64411	no FA assembly after nocodazole treatment
43	DEPDC2	80243	no FA assembly after nocodazole treatment
44	FYN	2534	no FA assembly after nocodazole treatment
45	PAK2	5062	no FA assembly after nocodazole treatment
46	PTK6	5753	no FA assembly after nocodazole treatment
47	PTPRO	5800	no FA assembly after nocodazole treatment
48	RAC2	5880	no FA assembly after nocodazole treatment
49	RHOJ	57381	no FA assembly after nocodazole treatment
50	CORO1C	23603	no FA assembly after nocodazole treatment
51	RBJ	51277	no FA assembly after nocodazole treatment
52	SH3KBP1	30011	no FA assembly after nocodazole treatment
53	NUMB	8650	no FA disassembly after nocodazole washout
54	EPS8	2059	no FA disassembly after nocodazole washout
55	ARHGAP24	83478	no FA disassembly after nocodazole washout
56	SGPP1	81537	no FA disassembly after nocodazole washout
57	DOCK8	81704	no FA disassembly after nocodazole washout
58	SHC3	53358	no FA disassembly after nocodazole washout
59	ARHGEF2	9181	no FA disassembly after nocodazole washout
60	SMPX	23676	no FA disassembly after nocodazole washout
61	MYO15A	51168	no FA disassembly after nocodazole washout
62	ARGBP2	8470	no FA disassembly after nocodazole washout
63	ITGB3BP	23421	no FA disassembly after nocodazole washout
64	GIT1	28964	no FA disassembly after nocodazole washout
